# Supplementary material for: Quantifying evolutionary importance of protein sites: A Tale of two measures
Source: PLoS Genet. 2021 Apr 7;17(4):e1009476. doi: 10.1371/journal.pgen.1009476 (PMC8026052; doi:10.1371/journal.pgen.1009476)
Supplement: S1 Table — (XLSX) [file pgen.1009476.s019.xlsx]

## Sheet: Sheet1
	Protein-protein interaction sites	Catalytic sites	Non-catalytic ligand binding sites on enzymes	Ligand binding sites on non-enzymes	Buried (non-functional) sites	Allosteric sites	Exposed (non-functional) sites
Slope	0.29 (0.20)	0.36 (0.38)	0.30 (0.22)	0.38 (0.32)	0.34 (0.28)	0.25 (0.33)	0.26 (0.39)
Intercept	0.06 (0.13)	0.08 (0.06)	0.13 (0.21)	0.08 (0.13)	-0.02 (0.03)	0.08 (0.01)	0.03 (-0.10)
R	0.39** (0.11**)	0.18** (0.15**)	0.51* (0.19**)	0.47** (0.23**)	0.36** (0.16**)	0.39** (0.20**)	0.35** (0.20**)
R^2	0.15 (0.01)	0.03 (0.02)	0.26 (0.04)	0.22 (0.05)	0.13 (0.02)	0.15 (0.04)	0.12 (0.04)
