# Supplementary material for: Quantifying evolutionary importance of protein sites: A Tale of two measures
Source: PLoS Genet. 2021 Apr 7;17(4):e1009476. doi: 10.1371/journal.pgen.1009476 (PMC8026052; doi:10.1371/journal.pgen.1009476)
Supplement: S2 Table — (XLSX) [file pgen.1009476.s020.xlsx]

## Sheet: Yeast models
Models
Yeast	PDB model	chain
YDL230W	1t4j	A
YIL094C	3blw	A
YFL005W	4luc	A
YHR120W	2o8e	A
YKR014C	4luc	A
YCR005C	4jaf	A
YLR432W	4dqw	B
YOL061W	1dku	A
YGL179C	3nax	A
YDL080C	2vk8	A
YBR034C	3smq	A
YMR108W	2vk1	A
YBR160W	4ez7	A
YPL204W	1uwj	A
YJL164C	4dfx	E
YHR007C	1w0f	A
YKL184W	1njj	A
YKL190W	1iq5	A
YOR089C	4luc	A
YLR113W	3k3j	A
YLR262C	4luc	A
YOR257W	1iq5	A
YER095W	3ntu	A
YPL106C	3d2f	A
YDL064W	4mdk	A
YPR165W	4m1w	A
YMR109W	3mjx	A
YDR191W	4c7b	A
YOR339C	4mdk	A
YGL058W	4mdk	A
YLR259C	1svt	A
YER081W	1psd	A
YKL134C	4fxy	P
YER179W	3ntu	A
YBR249C	1of6	B
YHR137W	3ath	A
YDR373W	1iq5	A
YKL029C	1o0s	A
YAL038W	1a3w	A
YOR074C	4fgt	A
YCR072C	3mks	D
YIL074C	1psd	A
YKL104C	2poc	A
YKL116C	4dfx	E
YJL034W	4b9q	A
YJR109C	1cs0	A
YPL015C	4c7b	A
YGL026C	2cle	B
YIL035C	3h30	A
YHR039C	1uxv	A
YBR274W	3jvr	A
YMR139W	4ez7	A
YBR028C	4dfx	E
YNL045W	3fud	A
YJR045C	4b9q	A
YLL024C	3d2f	B
YGL106W	1iq5	A
YOR375C	1hwy	A
YPL111W	4cev	B
YDL066W	4ja8	A
YNL202W	4bo9	B
YHR030C	3k3j	A
YER070W	3s8c	A
YPR137W	3mks	D
YOR272W	3mks	D
YDR523C	4an3	A
YER103W	3d2f	B
YGL040C	1w5q	A
YBL068W	2h07	A
YLR133W	3zm9	A
YPR188C	1iq5	A
YIR036C	4bo9	B
YKL129C	3mjx	A
YBR169C	2qxl	A
YPL151C	3mks	D
YBR263W	1bj4	A
YLR389C	3tuv	A
YKL085W	1ldn	A
YCR092C	2o8e	A
YGR152C	4luc	A
YML001W	4luc	A
YDR035W	1og0	B
YIL066C	3tb9	A
YBR082C	4mdk	A
YDL108W	4ez7	A
YKL079W	4as7	A
YKR094C	4mdk	E
YNL093W	4luc	A
YPL140C	3sls	A
YGL253W	4dch	A
YNL036W	3e3f	B
YLR044C	2vk8	A
YLR377C	1frp	A
YPR060C	2csm	A
YMR116C	3mks	D
YLR208W	3mks	D
YNL274C	2p9g	A
YER090W	1i1q	A
YHR128W	1jlr	C
YHL011C	2h07	A
YAL062W	1hwy	A
YDR531W	2i7n	A
YDR097C	2o8e	A
YFL038C	4luc	A
YDR516C	4ixc	A
YOL128C	3k3i	A
YAR018C	3sls	A
YGR012W	1fcj	A
YFL009W	3mks	D
YCL040W	4dch	A
YOR025W	4c7b	A
YHR064C	3d2f	B
YLR058C	1bj4	A
YDL103C	4bqh	A
YPL209C	4dfx	E
YAL005C	3d2f	B
YNR033W	1i1q	A
YBR218C	3ho8	A
YGL062W	3ho8	A
YER099C	2h07	A
YEL012W	4mdk	A
YLR229C	4luc	A
YER055C	2vd3	A
YNL307C	4ez7	A
YER031C	4luc	A
YGL158W	4dfx	E
YIL125W	2y0p	A
YMR226C	4bo9	B
YKR055W	4luc	A
YIR035C	4bo9	B
YNL098C	4luc	A
YER052C	3c1n	B
YJR010W	1i2d	A
YCR027C	4luc	A
YPL203W	4dfx	E
YBL016W	3k3j	A
YMR300C	1ao0	A
YNL009W	4ja8	A
YIL042C	2bu8	A
YGL059W	2bu8	A
YPL031C	4ez7	A
YGL115W	2v8q	E
YGR040W	3k3i	A
YDL114W	4bo9	B
YIL046W	3mks	D
YNR001C	4jaf	A
YNL090W	4luc	A
YKL166C	4dfx	E
YDR147W	3zm9	A
YKL139W	4ez7	A
YEL020C	2vk1	A
YOR347C	1a3w	A
YGR092W	4dfx	E
YBL075C	3d2f	B
YFR053C	4dch	A
YJL106W	4ez7	A
YOR231W	3sls	A
YJL167W	3n45	F
YNL006W	3mks	D
YKL073W	3d2f	A
YGL210W	4luc	A
YDR092W	4mdk	A
YDL101C	3jvr	A
YNL317W	3mks	D
YOR136W	3blw	B
YBR109C	1iq5	A
YDL055C	4ho4	A
YGL202W	3ath	A
YNL037C	3blw	A
YDR177W	4mdk	A
YDL229W	3d2f	B
YBR035C	1jnw	A
YBR117C	1trk	B
YBR126C	2wtx	C
YCL030C	1kar	B
YDR039C	3fgo	A
YEL031W	3fgo	A
YGL167C	3fgo	A
YHR025W	1h74	B
YJR139C	1ebf	A
YKL152C	1bq4	A
YKR002W	2hhp	A
YLR234W	1cy8	A
YLR420W	1j79	B
YMR217W	1gpm	D
YOL033W	2cuz	A
YOL056W	1bq4	A
YOR356W	2gmh	A
YPL262W	1fuq	B
YPR048W	3ojx	A
YPR074C	1trk	B
YBL030C	1okc	A
YBR192W	1okc	A
YBR291C	1okc	A
YDL029W	3ukr	B
YDR140W	3q87	B
YEL006W	1okc	A
YER006W	1puj	A
YER146W	1loj	G
YGR096W	1okc	A
YHR002W	1okc	A
YIL006W	1okc	A
YIL134W	1okc	A
YIR005W	3lqv	A
YJL133W	1okc	A
YKL120W	1okc	A
YLL038C	1h0a	A
YML064C	1yvd	A
YMR056C	1okc	A
YMR079W	1aua	A
YMR090W	2q4b	A
YMR097C	1puj	A
YMR186W	2o1v	B
YNL206C	3tw1	A
YNL264C	1aua	A
YOL139C	1wkw	A
YOR130C	1okc	A
YOR222W	1okc	A
YOR357C	1ocu	A
YOR370C	1lv0	A
YPL059W	2wul	D
YPL134C	1okc	A
YPL178W	1n52	B
YPR011C	1okc	A
YPL040C	1ffy	A
YLR244C	4iu6	A
YJR084W	3t5x	A
YBR135W	1qb3	A
YBR248C	1jvn	A
YNR067C	4k35	A
YLR382C	1h3n	A
YFL045C	3f9r	A
YIL124W	3m1a	A
YDR083W	2zfu	A
YNL072W	1uax	A
YFR005C	4msx	A
YAL026C	2zxe	A
YIL062C	1k8k	G
YDR196C	1jjv	A
YBR202W	4fdg	B
YGR020C	4ix9	A
YNL288W	4cru	B
YOR048C	3fqd	A
YPL104W	4ah6	A
YIL106W	2hjn	A
YBR159W	4bmv	A
YCR002C	3t5d	A
YLR355C	3fr7	A
YBL015W	2g39	A
YLR300W	1h4p	A
YGL100W	3f3f	A
YHR112C	3acz	A
YNR007C	4gsl	C
YMR224C	4fbk	A
YPL239W	4bsz	B
YDL004W	2xok	H
YLR059C	1j9a	A
YBR054W	3am6	A
YDL042C	2hjh	A
YPL206C	2pz0	A
YGL171W	2db3	A
YNR052C	4b8a	B
YGR019W	1ohv	A
YHR032W	3mkt	A
YPL266W	1zq9	A
YLL057C	1os7	A
YOL016C	1a06	A
YOR226C	3lvl	A
YNL277W	2vat	A
YKR008W	2r10	A
YMR146C	3zwl	B
YDR226W	1aky	A
YJL036W	3dyt	A
YER009W	1gy7	A
YDL155W	2jgz	B
YOR288C	3ed3	A
YLR115W	2i7x	A
YML054C	1qcw	A
YOR141C	4am6	A
YER027C	2qlv	B
YBL106C	2oaj	A
YMR104C	1xjd	A
YGL044C	4eba	G
YER107C	3mmy	A
YMR246W	4m46	A
YPR036W	1ho8	A
YBR009C	4kud	B
YDR142C	3w15	A
YKR026C	3ecs	A
YFL044C	3by4	A
YKL019W	3dra	A
YKL060C	3qm3	A
YKL173W	1n0u	A
YGR200C	2ymu	A
YFL011W	4ja3	A
YNR026C	4h5i	A
YJL014W	4b2t	G
YKL113C	3q8k	A
YHR041C	2hzm	A
YKR039W	3ncy	A
YCR084C	2ymu	A
YPL065W	2caz	B
YOR134W	1grn	B
YMR131C	2xyi	A
YMR293C	4n0h	A
YER089C	2i0o	A
YML126C	2p8u	A
YPR141C	4etp	A
YGR158C	4ifd	F
YPL050C	3zf8	A
YOR003W	4dzt	A
YOL097C	2ip1	A
YPL129W	3qrl	A
YBR223C	3sq7	A
YNL241C	2bh9	A
YDR091C	3bk7	A
YJL203W	4dgw	B
YPL188W	3afo	A
YBR176W	3ez4	A
YGL238W	1wa5	C
YPL145C	1zi7	A
YLR216C	1ihg	A
YOL039W	3a1y	A
YGR185C	2dlc	X
YEL026W	2ale	A
YLL050C	1cfy	A
YDR021W	2hxy	A
YMR296C	2w8t	A
YHR008C	3rn4	A
YHR024C	1hr6	A
YDR188W	4b2t	Z
YGL236C	3ces	A
YGR021W	1lfp	A
YBR283C	1rhz	A
YBR205W	1s4n	A
YNL256W	2bmb	A
YMR278W	1tuo	A
YOR197W	4f6p	A
YDL014W	2ipx	A
YBR039W	3oe7	G
YDR116C	3tg8	A
YPL234C	2bl2	A
YLR090W	1nlt	A
YPR037C	1jr8	A
YJL194W	2qby	A
YHR111W	1jw9	B
YBL045C	1ezv	A
YDR036C	3bpt	A
YGR043C	3cq0	A
YOR241W	1o5z	A
YNL218W	3pvs	A
YBR088C	4l60	A
YKR038C	2vwb	A
YJL115W	1wg3	A
YPL064C	3bkp	A
YPL008W	2vsf	A
YDL116W	3jro	C
YMR023C	1xzp	A
YER042W	3pil	A
YLR409C	4nsx	A
YOR157C	3nzj	H
YGR248W	1y89	A
YMR267W	1e6a	A
YLR109W	4h86	A
YKR009C	2et6	A
YDR232W	2bwn	A
YER100W	2f4w	A
YBR175W	2g99	A
YKL196C	3bw6	A
YKL016C	2cly	B
YBR133C	4g56	A
YBR111C	3bm4	A
YGL019W	4nh1	C
YGR201C	1nhy	A
YJR042W	3f3f	C
YPL026C	3mwu	A
YIR011C	3q5w	A
YLR222C	2ymu	A
YDL201W	2vdv	E
YDR332W	3h1t	A
YIL033C	3tnp	B
YIL048W	2zxe	A
YDR189W	4cca	A
YFR052W	4b0z	A
YDR404C	2b8k	G
YHR132C	2pcu	A
YDR194C	3sqx	A
YOL049W	2hgs	A
YBR018C	1hxq	A
YIL104C	3uah	A
YOR076C	3p26	A
YBR213W	1kyq	A
YJR117W	4il3	A
YGR144W	3fpz	A
YGL155W	3dra	B
YBR193C	4h63	H
YBR222C	4fuq	A
YDL040C	4kvm	A
YEL027W	2bl2	A
YLR017W	1wta	A
YDR430C	4l3t	A
YDR487C	1tks	A
YER065C	1dqu	A
YCR036W	1gqt	A
YBR056W	1eqp	A
YDR037W	3bju	A
YER178W	1ni4	A
YFR014C	1a06	A
YBL019W	3w2y	A
YDR533C	1qvv	A
YMR166C	4c9g	A
YIL015W	1j71	A
YGL173C	3pie	A
YPL213W	1a9n	A
YDR395W	1wa5	C
YKL211C	1jcm	P
YLL002W	3cz7	A
YJL030W	4aez	B
YMR093W	2ynp	A
YMR268C	2ghp	A
YGL203C	1ac5	A
YDR244W	3cv0	A
YDL137W	1mr3	F
YER025W	2d74	A
YKR086W	2xau	A
YER078C	1jaw	A
YDL192W	1mr3	F
YDR489W	2e9x	D
YGR257C	4c9g	A
YIL078W	4hwt	A
YPL235W	2c9o	A
YBL050W	1qqe	A
YGL190C	3dw8	B
YGL018C	3uo3	A
YHR169W	2i4i	A
YNL022C	2b9e	A
YDL102W	3iay	A
YJR009C	2i5p	O
YPR145W	1ct9	A
YDR331W	4noj	A
YER139C	4fc8	A
YDL128W	4k1c	A
YLR433C	1aui	A
YDL111C	4ifd	E
YJL052W	2i5p	O
YML096W	1ct9	A
YIL003W	2ph1	A
YPR080W	1f60	A
YLR276C	1hv8	A
YFR044C	4g1p	A
YFR033C	3cx5	F
YJR096W	4gie	A
YER007C-A	3d79	A
YBR221C	3exe	B
YJL121C	3ovp	A
YBR103W	1r5m	A
YIL145C	2ejc	A
YLR378C	1rh5	A
YLR314C	3t5d	A
YOR327C	3b5n	A
YHR200W	2x5n	A
YML115C	3zf8	A
YOR278W	1jr2	A
YDR394W	3h4m	A
YIL114C	2jk4	A
YGL234W	2qk4	A
YAL029C	1lvk	A
YNL108C	2yn2	A
YOR065W	1ezv	D
YHL035C	4f4c	A
YMR301C	4myc	A
YFR002W	2rfo	A
YHR135C	2csn	A
YOL115W	3nyb	A
YOR243C	1z2z	A
YKR070W	3rf6	A
YCR105W	1piw	A
YER164W	3mwy	W
YKR087C	3c37	A
YPL236C	4o38	A
YOR274W	3eph	A
YOR232W	1dkg	A
YGR281W	4m1m	A
YEL042W	4cd3	A
YNL232W	4ifd	I
YEL019C	3htk	C
YDR120C	2dul	A
YHR117W	2gw1	A
YDR030C	1p22	A
YNL325C	3lwt	X
YPL258C	4jjp	A
YNL010W	2fea	A
YJL053W	2r51	A
YOR283W	3r7a	A
YLL001W	4bej	A
YOR168W	4h3s	A
YNL189W	1bk5	A
YPR173C	3eie	A
YJL031C	3dss	A
YML077W	3cue	C
YER013W	2xau	A
YMR092C	1pgu	A
YLR043C	3f3q	A
YOR120W	2alr	A
YPR073C	1d1p	A
YML035C	2a3l	A
YBR019C	1z45	A
YKL056C	1yz1	A
YKL009W	4nwb	A
YGL011C	4eu2	A
YLR248W	4fg7	A
YGL211W	3vrh	A
YKL041W	3frt	A
YNL107W	3rls	A
YLR438W	1gbn	A
YDR376W	1cjc	A
YJR040W	3org	A
YPR119W	4bcq	D
YPR103W	3nzj	K
YFL041W	1zpu	A
YDL174C	3pm9	A
YER091C	2nq5	A
YJR008W	3bcz	A
YBR011C	1pyp	A
YML082W	4l0o	H
YNL021W	2vqo	A
YGR095C	4ifd	D
YJL088W	1fb5	A
YHR029C	1ym5	A
YPL091W	2hqm	A
YOL112W	3qyb	A
YIL153W	2ixo	A
YIR029W	1o59	A
YHR074W	3ilv	A
YKL078W	2xau	A
YPL053C	1s4n	A
YDR009W	2aj4	A
YLR351C	1f89	A
YOL094C	1sxj	B
YHR018C	1auw	A
YDR408C	3tqr	A
YOR046C	3pew	A
YLR396C	4bx8	A
YGR195W	4ifd	B
YPL211W	1t5y	A
YEL021W	1dqw	A
YGL104C	4pyp	A
YHR210C	1yga	A
YBR237W	4ljy	A
YPR066W	1yov	B
YOR213C	3qrl	A
YGL224C	3opx	A
YDR397C	1jfi	B
YKL213C	3l3f	X
YNL220W	1iwe	A
YDL182W	3ivs	A
YHR098C	3eh2	A
YDL135C	4f38	B
YLR144C	4k35	A
YKR059W	2hyi	C
YPR058W	4c9g	A
YER023W	2rcy	A
YPL268W	1qas	A
YDR399W	2xbu	A
YKR084C	3p26	A
YBR021W	2jln	A
YGR255C	4n9x	A
YDL051W	1zh5	A
YOR236W	3cse	A
YPR118W	1w2w	A
YNR038W	1hv8	A
YJR016C	2gp4	A
YDL100C	4pwx	A
YNL020C	4bfm	A
YKL117W	2cg9	X
YDR062W	3a2b	A
YOR071C	2jln	A
YGL027C	4j5t	A
YJR076C	3t5d	A
YHR190W	3asx	A
YKL157W	4kx7	A
YBR003W	3aq0	A
YLR274W	4fdg	B
YPL149W	2dyo	A
YHR075C	3c5w	P
YPR082C	1qgv	A
YHR019C	2xgt	A
YJR110W	1zsq	A
YPL101W	4a8j	A
YBR127C	3tgw	A
YAL061W	4ej6	A
YHR176W	2gv8	A
YGR163W	3r7w	B
YDR497C	4lds	A
YFL053W	1un9	A
YDR368W	4gac	A
YDL164C	1x9n	A
YKL140W	1k8q	A
YPR110C	4c2m	C
YAL058W	3rg0	A
YKL013C	1k8k	F
YHR037W	4oe6	A
YIL076W	3mv2	B
YMR310C	1k3r	A
YGR054W	3wj9	A
YDR424C	4ds1	A
YNL223W	2d1i	A
YOR341W	4c2m	A
YGR094W	1gax	A
YGR109C	2jgz	B
YJR103W	3nva	A
YHR028C	1orv	A
YBR265W	3guy	A
YLR343W	2w61	A
YER133W	1u32	A
YOL021C	4ifd	J
YER020W	3onw	A
YER162C	2qsf	A
YDL190C	3m62	A
YBR020W	3v5r	A
YKL212W	3lwt	X
YNL265C	3ggy	A
YER037W	3nuq	A
YER057C	3quw	A
YJL111W	4b2t	H
YCR014C	3uxo	A
YGL184C	1ibj	A
YLR085C	1yag	A
YMR058W	1zpu	A
YDR061W	4fin	A
YKL114C	1qtw	A
YBR002C	4h8e	A
YKL154W	2ged	A
YKR003W	4b2z	A
YDR158W	3hsk	A
YPL004C	3plt	A
YOR164C	4pwx	E
YKR061W	1s4n	A
YLR429W	2aq5	A
YOR265W	1qsd	A
YDR050C	4ff7	A
YGR061C	4lgy	A
YNL312W	4gnx	B
YGL120C	2xau	A
YIR038C	4hz4	A
YDL134C	2ie4	C
YEL071W	3pm9	A
YKL132C	1o5z	A
YHR171W	3rui	A
YKL189W	1upk	A
YJL124C	4m75	A
YKL094W	3hju	A
YDR261C	1cz1	A
YIR002C	1wp9	A
YGL213C	1s4u	X
YGR052W	3daj	A
YBL080C	3al0	B
YGR205W	1odf	A
YJR017C	1yw5	A
YHR057C	4frv	A
YJL060W	3b46	A
YDL205C	3ecr	A
YML080W	3b0v	C
YLR291C	3vm6	A
YKL210W	4ii2	A
YOL103W	4lds	A
YDR190C	2c9o	A
YML070W	1un9	A
YGR108W	2jgz	B
YGR207C	1efp	B
YOR004W	4mj7	A
YDR212W	4b2t	A
YIL155C	3da1	A
YJR099W	1cmx	A
YPL157W	3gdh	A
YDR280W	4ifd	A
YDR418W	2otj	I
YGR028W	3d8b	A
YMR222C	1ycd	A
YIL075C	4ady	A
YHR038W	1dd5	A
YIL020C	2agk	A
YNR074C	3lb8	A
YOR099W	1s4n	A
YFR010W	1vjv	A
YNL222W	3o2s	B
YDR506C	1zpu	A
YGR037C	2fdq	A
YLR304C	1b0m	A
YBL039C	3nva	A
YOR362C	3oeu	F
YDL022W	4fgw	A
YHR096C	4ja3	A
YGR271W	4bgd	A
YMR208W	2r3v	A
YNL088W	4fm9	A
YOR001W	2hbj	A
YNL200C	1jzt	A
YDR111C	3ihj	A
YDR510W	3qht	A
YPL119C	2i4i	A
YPR010C	4c2m	B
YMR137C	4b87	A
YDR164C	4cca	A
YJR069C	4f95	A
YOR258W	3spd	A
YLR210W	2jgz	B
YPL096W	3esw	A
YER175C	3g5t	A
YER105C	4mhc	A
YPL078C	2cly	A
YLL011W	2ymu	A
YGL130W	3kyh	C
YLR417W	1w7p	D
YKR048C	2z2r	A
YOR194C	1rm1	C
YPL003W	2nvu	A
YPR067W	1r94	A
YML092C	4hrc	A
YDR257C	3qxy	A
YJR074W	1eq6	A
YPR127W	3uyi	A
YIR028W	2jln	A
YHR163W	1y89	A
YBR167C	3iab	B
YBR241C	4pyp	A
YPL196W	4acj	A
YOR005C	3w1b	A
YNL168C	1nkq	A
YDR364C	2g99	A
YDR099W	3ubw	A
YBR121C	2pmf	A
YMR015C	2ve3	A
YJL125C	1o54	A
YDL166C	1rkb	A
YNL064C	1nlt	A
YOR110W	2yn0	A
YDR004W	2zjb	A
YMR312W	4a8j	C
YNL007C	4j80	A
YHR204W	1nxc	A
YDR536W	4lds	A
YBR252W	3f4f	A
YGR116W	3psf	A
YNL281W	1usv	B
YNR035C	1k8k	D
YDR019C	1wsr	A
YJL085W	2b7m	A
YDL209C	3u1l	A
YLL058W	4l0o	H
YGL246C	3fqd	B
YBR089C-A	1qrv	A
YDR045C	3qt1	I
YHR092C	4ja3	A
YPL232W	1fio	A
YGL043W	1y1v	S
YOR185C	3m1i	A
YPL214C	3nm1	A
YGR029W	4e0i	A
YOR334W	3rkg	A
YOL064C	1k9y	A
YBL023C	4fdg	B
YGL078C	2i4i	A
YDR435C	2ob1	A
YOR253W	2ob0	A
YEL039C	1yea	A
YDR258C	3pxi	A
YAR007C	4gnx	C
YGR010W	1kqn	A
YDR234W	4kp2	A
YGR218W	3gb8	A
YGR267C	1fb1	A
YGL091C	2ph1	A
YDL125C	3ksv	A
YPR006C	1dqu	A
YPL002C	1u5t	A
YKL017C	4b3g	A
YLL029W	3ctz	A
YER017C	2ce7	A
YNL112W	2i4i	A
YLR027C	1yaa	A
YDL132W	1u6g	A
YDL025C	4bfm	A
YLR293C	3m1i	A
YBR104W	4c9g	A
YBL091C	1b59	A
YKL021C	1p22	A
YPL048W	1nhy	A
YDR372C	3kn1	A
YKL145W	3h4m	A
YLR260W	3vzb	A
YNL063W	2b3t	A
YKR001C	4bej	A
YJL006C	2i53	A
YIR034C	3ugk	A
YDR165W	2vdu	B
YFL018C	1dxl	A
YJR068W	1sxj	D
YJL139C	1s4n	A
YDL178W	3pm9	A
YDL207W	3peu	B
YMR038C	1jk9	B
YNL025C	3rgf	B
YNR029C	1nij	A
YGR091W	3siu	B
YHR001W	4b2z	A
YDR477W	3h4j	B
YBR199W	1s4n	A
YML121W	3r7w	A
YNL134C	3b6z	A
YPL135W	3lvl	A
YHL014C	1ni3	A
YOR128C	3k5h	A
YFL036W	1aro	P
YJR133W	2xbu	A
YIL051C	3quw	A
YKL058W	1rm1	B
YNR043W	1fi4	A
YBL022C	3m6a	A
YOR095C	1xtz	A
YEL038W	2g80	A
YLL026W	4ciu	A
YOR351C	2wei	A
YHR012W	1w24	A
YIL022W	3qk9	A
YHR202W	3c9f	A
YLR285W	3bzb	A
YPL195W	1w63	A
YBR025C	1ni3	A
YER016W	2r8u	A
YGR286C	1r30	A
YDL131W	3ivs	A
YMR277W	3ef1	A
YMR095C	2ywd	A
YGL125W	3apt	A
YDL033C	2hma	A
YMR239C	4oog	C
YLR028C	1p4r	A
YER136W	2bcg	G
YOR217W	1sxj	A
YBL035C	3flo	A
YCR057C	2ymu	A
YLR060W	3l4g	B
YPR047W	3cmq	A
YDR044W	1tk1	A
YKR080W	1edz	A
YJR032W	1ihg	A
YIR037W	3cmi	A
YDR071C	1b6b	A
YJL101C	3ig5	A
YDR353W	3d8x	A
YOL080C	1wlj	A
YPR167C	2oq2	A
YML087C	2eix	A
YBR010W	4kud	A
YGR208W	3p96	A
YHR042W	2bpo	A
YOR190W	1h4p	A
YLR303W	2ctz	A
YOR319W	4f02	A
YBL074C	4ili	A
YGR264C	1rqg	A
YPR178W	1a0r	B
YDL208W	2ozb	A
YDR339C	4mj7	A
YFL037W	3ryc	B
YNL111C	1eue	A
YPR086W	4bbr	M
YPL117C	2dho	A
YDR371W	1d2k	A
YDR308C	1yke	B
YJL072C	2eho	C
YOR112W	3vwa	A
YFL017C	1i1d	A
YDL168W	4dl9	A
YKL144C	2ckz	B
YGR173W	4a9a	A
YBR234C	1k8k	C
YPR088C	2v3c	C
YHR072W	1w6k	A
YNL253W	2co0	A
YCL035C	3c1r	A
YGL221C	2fyw	A
YNL290W	1sxj	C
YGR123C	3icf	A
YMR314W	4g4s	F
YAL021C	4b8c	D
YBR298C	4lds	A
YGR090W	4m5d	A
YFR028C	1ohc	A
YIL034C	3aa0	B
YIL043C	2eix	A
YKL071W	1sny	A
YDR292C	3b9q	A
YAL036C	4a9a	A
YML120C	4g9k	A
YHR106W	3d8x	A
YBL036C	1ct5	A
YNL229C	1hqo	A
YMR238W	4bok	A
YDL030W	4dgw	A
YPL218W	1m2o	B
YDR047W	3gw3	A
YOR201C	1gz0	A
YMR180C	1d8h	A
YGL163C	1z3i	X
YKL216W	1dor	A
YOR209C	1vlp	A
YPL252C	2wlb	A
YOR126C	3mil	A
YJL046W	2e5a	A
YJL026W	1jk0	A
YDR272W	1qh3	A
YGR289C	4pyp	A
YNL318C	4pyp	A
YOR160W	4c0p	A
YBR006W	3jz4	A
YDR502C	2p02	A
YER171W	2vsf	A
YDL047W	3p71	C
YDR101C	2q8k	A
YDR341C	1bs2	A
YDL090C	1jcq	B
YMR061W	4e85	A
YDL145C	3mkq	A
YKL127W	1c47	A
YNL061W	1ixk	A
YHR209W	3g5t	A
YKL067W	3b54	A
YPR135W	4c8h	A
YPL175W	2jjm	A
YJL166W	2ibz	G
YLR423C	4hpq	C
YJL200C	1b0m	A
YJL102W	1fnm	A
YKR056W	2jjq	A
YKL150W	2eix	A
YOR173W	1xml	B
YCR098C	4j05	A
YDR243C	2db3	A
YLR172C	3i4t	A
YGR209C	2fa4	A
YIR008C	4lim	A
YLR240W	3ls8	A
YLR195C	1iic	A
YML123C	4j05	A
YLR239C	1w66	A
YOR275C	2xs1	A
YJR024C	4m6r	A
YBR242W	4dmb	A
YNL029C	1s4n	A
YHR166C	3zn3	A
YJR131W	1dl2	A
YDR338C	3mkt	A
YGL097W	1a12	A
YMR308C	3w3u	A
YMR183C	1fio	A
YGR024C	3wbz	A
YOR259C	3h4m	A
YEL036C	3zf8	A
YDR400W	3g5i	A
YJR104C	1f1g	A
YIL162W	4eqv	A
YHR129C	4efh	A
YML130C	3m31	A
YMR315W	1zh8	A
YLR328W	1kqn	A
YDR481C	3e2d	A
YER014W	3nks	A
YER172C	4f92	B
YCR035C	4ifd	C
YBR058C	3ihp	A
YEL058W	2dka	A
YBR061C	2nyu	A
YOR145C	2e3u	A
YFL034C-B	1pi1	A
YPR025C	1jkw	A
YBR087W	1sxj	E
YHR107C	3t5d	A
YMR237W	4in3	B
YEL029C	1lhp	A
YMR228W	1i4w	A
YGL245W	2rd2	A
YCR051W	4hb5	A
YGR006W	1dvk	A
YDL119C	4c9g	A
YLR289W	2ywe	A
YBL091C-A	3ikk	A
YJR065C	1k8k	A
YPL010W	3tjz	C
YHR058C	4h63	F
YML085C	4drx	A
YDR242W	4hbp	A
YLR175W	3u28	A
YBL056W	2i0o	A
YML067C	3zlc	A
YER003C	1pmi	A
YDR173C	2iew	A
YKR017C	4kbl	A
YBR072W	3w1z	A
YBL076C	1ile	A
YMR113W	1o5z	A
YMR297W	1wpx	A
YKR068C	3cue	D
YPR032W	2oaj	A
YJR047C	3er0	A
YAL016W	1b3u	A
YOR070C	1fkm	A
YKL080W	1u7l	A
YPL152W	2ixn	A
YBL099W	3oaa	A
YKL186C	1of5	B
YBL078C	3rui	B
YPL029W	3rc3	A
YGL196W	3anu	A
YKL126W	3iw4	A
YLR209C	1fxu	A
YPL061W	4fr8	A
YLR370C	1k8k	E
YDR454C	1gky	A
YOL093W	4jwj	A
YIL070C	3qv0	A
YJR105W	1bx4	A
YOL140W	2e54	A
YML131W	4b7c	A
YJL092W	1pjr	A
YBR256C	1kzl	A
YKL002W	3frt	A
YLR345W	2bif	A
YJL081C	3qb0	A
YMR318C	1piw	A
YGR181W	3cjh	A
YDR135C	4f4c	A
YAR003W	4cy3	A
YER148W	1rm1	A
YGL242C	4hll	A
YDR013W	2q9q	C
YOL068C	2hjh	A
YOL133W	4a0k	B
YPL001W	1bob	A
YER051W	2yu1	A
YJL024C	4hmy	S
YKR076W	3ppu	A
YBL057C	1q7s	A
YBR073W	1z3i	X
YDR225W	1id3	C
YDR172W	1r5b	A
YPR033C	4g84	A
YLR129W	2ymu	A
YPR120C	4ii5	B
YPR062W	1ox7	A
YBR026C	1h0k	A
YOR184W	3e77	A
YDL007W	3h4m	A
YDR385W	1n0u	A
YDL010W	3l4n	A
YPR024W	2ce7	A
YDL045C	2wsi	A
YLR163C	1hr7	B
YMR018W	1fch	A
YJL011C	2ckz	A
YDL143W	4b2t	D
YBL079W	4mhc	A
YPL093W	2e87	A
YER086W	1tdj	A
YMR027W	3pt1	A
YKL125W	3tj1	A
YOR115C	2j3t	B
YDR267C	2hes	X
YLR286C	2uy2	A
YJL208C	3ism	A
YPL060W	3rkg	A
YMR145C	4g9k	A
YJR064W	4b2t	E
YGR223C	4exv	A
YDL085W	4g9k	A
YGL095C	1epu	A
YOR250C	2npi	A
YLR359W	4flc	A
YHR069C	4ifd	H
YIL142W	4b2t	B
YHR065C	2i4i	A
YHR005C	2xns	B
YKL192C	1x3o	A
YNL154C	2csn	A
YDL236W	1zjj	A
YFR009W	4fin	A
YBR139W	1wpx	A
YBR115C	2vsq	A
YKL081W	1nhy	A
YNL262W	4m8o	A
YKR098C	3i3t	A
YNR011C	3kx2	B
YDR129C	1rt8	A
YML125C	2eix	A
YGL208W	2qlv	B
YGR086C	3plt	A
YOL143C	1ejb	A
YGR031W	3bf8	A
YGR124W	1ct9	A
YOR035C	3opb	A
YNR027W	2yxt	A
YJR142W	3dup	A
YOR251C	3utn	X
YPR181C	3efo	A
YBR092C	2gfi	A
YDR529C	2ibz	F
YOR204W	2i4i	A
YDL006W	2p8e	A
YER123W	2csn	A
YDR483W	1s4n	A
YOR219C	1orv	A
YER061C	2c9h	A
YLR022C	1p9q	C
YOR246C	3rd5	A
YEL034W	3er0	A
YNR050C	1e5l	A
YCL017C	1p3w	B
YGR180C	1jk0	B
YOL010W	3pqv	A
YGL048C	3h4m	A
YGL243W	1zy7	A
YCR053W	1kl7	A
YKL106W	1yaa	A
YPR029C	1w63	A
YDR075W	4i5l	C
YFL048C	2a6y	A
YBR014C	3l4n	A
YLR299W	2e0w	A
YHR187W	4a8j	B
YDL084W	1xtk	A
YCR073W-A	3ico	A
YMR120C	1p4r	A
YOR143C	1ig0	A
YER005W	3zx3	A
YGL116W	4aez	A
YCR024C	1x54	A
YDR518W	2b5e	A
YGL136C	2nyu	A
YDL188C	4i5l	C
YOR280C	1ycd	A
YGR007W	3elb	A
YNL315C	2p4f	A
YOR299W	4in3	B
YDR224C	4kud	D
YDL171C	1llw	A
YHR165C	3zef	B
YIL109C	1pcx	A
YGR210C	1wxq	A
YDR362C	2j04	B
YFL022C	3l4g	A
YJR007W	1q46	A
YGR211W	2qkd	A
YHR047C	4kx7	A
YDL140C	3h0g	A
YDR304C	3ich	A
YDL219W	2okv	A
YGL194C	4a69	A
YKR024C	2i4i	A
YBR244W	3cmi	A
YOL142W	4ifd	G
YIL007C	3whj	A
YCL031C	4m5d	B
YDR002W	3m1i	B
YHR068W	1rlz	A
YJR121W	1fx0	B
YBR254C	1h3q	A
YKL193C	2omx	A
YNL102W	4fyd	A
YKL209C	4f4c	A
YIL010W	2a4v	A
YHR122W	3ux2	A
YDR390C	3kyc	B
YEL024W	1ezv	E
YDR023W	3qo5	A
YGL240W	1gqp	A
YDR298C	2wss	S
YOL059W	4fgw	A
YER036C	4fin	A
YNL238W	1ot5	A
YOR323C	1o20	A
YCR009C	2fic	A
YMR169C	1bi9	A
YPL228W	3kyh	A
YGR232W	1ixv	A
YEL046C	2fm1	A
YBL055C	3e2v	A
YPR035W	3fky	A
YLL018C	4j15	A
YPR019W	4fdg	B
YGL137W	2ynp	A
YCL009C	2f1f	A
YMR212C	4n5a	A
YBR093C	2gfi	A
YHR091C	1bs2	A
YMR089C	2ce7	A
YOR108W	3fig	A
YMR130W	3k1z	A
YHR179W	1bwl	A
YOR117W	3h4m	A
YNL049C	1pcx	A
YMR290C	3i5x	A
YDR305C	1fhi	A
YCL043C	2b5e	A
YJL035C	3dh1	A
YIR032C	2bdr	A

## Sheet: Catalytic sites
Catalytic sites
Yeast	PDB model	chain	Catalytic resides
YDL230W	1t4j	A	181|215|221|222|262|
YIL094C	3blw	A
YFL005W	4luc	A
YHR120W	2o8e	A
YKR014C	4luc	A
YCR005C	4jaf	A
YLR432W	4dqw	B
YOL061W	1dku	A
YGL179C	3nax	A
YDL080C	2vk8	A	114|115|28|51|
YBR034C	3smq	A
YMR108W	2vk1	A	416|477|
YBR160W	4ez7	A
YPL204W	1uwj	A
YJL164C	4dfx	E	166|168|201|
YHR007C	1w0f	A
YKL184W	1njj	A
YKL190W	1iq5	A
YOR089C	4luc	A
YLR113W	3k3j	A
YLR262C	4luc	A
YOR257W	1iq5	A
YER095W	3ntu	A
YPL106C	3d2f	A
YDL064W	4mdk	A
YPR165W	4m1w	A
YMR109W	3mjx	A	182|233|457|459|
YDR191W	4c7b	A
YOR339C	4mdk	A
YGL058W	4mdk	A
YLR259C	1svt	A
YER081W	1psd	A	269|292|
YKL134C	4fxy	P	503|613|
YER179W	3ntu	A
YBR249C	1of6	B
YHR137W	3ath	A
YDR373W	1iq5	A
YKL029C	1o0s	A
YAL038W	1a3w	A
YOR074C	4fgt	A
YCR072C	3mks	D
YIL074C	1psd	A	269|292|
YKL104C	2poc	A
YKL116C	4dfx	E	166|168|201|
YJL034W	4b9q	A
YJR109C	1cs0	A	129|169|215|243|283|285|299|301|303|715|721|722|761|829|841|843|848|
YPL015C	4c7b	A
YGL026C	2cle	B	109|377|87|
YIL035C	3h30	A
YHR039C	1uxv	A
YBR274W	3jvr	A
YMR139W	4ez7	A
YBR028C	4dfx	E	166|168|201|
YNL045W	3fud	A	271|295|296|299|318|375|383|
YJR045C	4b9q	A
YLL024C	3d2f	B
YGL106W	1iq5	A
YOR375C	1hwy	A
YPL111W	4cev	B	122|124|126|139|226|228|271|99|
YDL066W	4ja8	A
YNL202W	4bo9	B
YHR030C	3k3j	A
YER070W	3s8c	A
YPR137W	3mks	D
YOR272W	3mks	D
YDR523C	4an3	A
YER103W	3d2f	B
YGL040C	1w5q	A	205|260|
YBL068W	2h07	A
YLR133W	3zm9	A
YPR188C	1iq5	A
YIR036C	4bo9	B
YKL129C	3mjx	A	182|233|457|459|
YBR169C	2qxl	A
YPL151C	3mks	D
YBR263W	1bj4	A
YLR389C	3tuv	A
YKL085W	1ldn	A
YCR092C	2o8e	A
YGR152C	4luc	A
YML001W	4luc	A
YDR035W	1og0	B
YIL066C	3tb9	A
YBR082C	4mdk	A
YDL108W	4ez7	A
YKL079W	4as7	A
YKR094C	4mdk	E
YNL093W	4luc	A
YPL140C	3sls	A
YGL253W	4dch	A
YNL036W	3e3f	B
YLR044C	2vk8	A	114|115|28|51|
YLR377C	1frp	A	118|120|121|280|68|74|97|98|
YPR060C	2csm	A	157|16|168|194|198|242|246|
YMR116C	3mks	D
YLR208W	3mks	D
YNL274C	2p9g	A	269|292|
YER090W	1i1q	A
YHR128W	1jlr	C	137|141|235|238|
YHL011C	2h07	A
YAL062W	1hwy	A
YDR531W	2i7n	A
YDR097C	2o8e	A
YFL038C	4luc	A
YDR516C	4ixc	A
YOL128C	3k3i	A
YAR018C	3sls	A
YGR012W	1fcj	A	272|41|
YFL009W	3mks	D
YCL040W	4dch	A
YOR025W	4c7b	A
YHR064C	3d2f	B
YLR058C	1bj4	A
YDL103C	4bqh	A
YPL209C	4dfx	E	166|168|201|
YAL005C	3d2f	B
YNR033W	1i1q	A
YBR218C	3ho8	A
YGL062W	3ho8	A
YER099C	2h07	A
YEL012W	4mdk	A
YLR229C	4luc	A
YER055C	2vd3	A
YNL307C	4ez7	A
YER031C	4luc	A
YGL158W	4dfx	E	166|168|201|
YIL125W	2y0p	A
YMR226C	4bo9	B
YKR055W	4luc	A
YIR035C	4bo9	B
YNL098C	4luc	A
YER052C	3c1n	B
YJR010W	1i2d	A
YCR027C	4luc	A
YPL203W	4dfx	E	166|168|201|
YBL016W	3k3j	A
YMR300C	1ao0	A
YNL009W	4ja8	A
YIL042C	2bu8	A
YGL059W	2bu8	A
YPL031C	4ez7	A
YGL115W	2v8q	E
YGR040W	3k3i	A
YDL114W	4bo9	B
YIL046W	3mks	D
YNR001C	4jaf	A
YNL090W	4luc	A
YKL166C	4dfx	E	166|168|201|
YDR147W	3zm9	A
YKL139W	4ez7	A
YEL020C	2vk1	A	416|477|
YOR347C	1a3w	A
YGR092W	4dfx	E	166|168|201|
YBL075C	3d2f	B
YFR053C	4dch	A
YJL106W	4ez7	A
YOR231W	3sls	A
YJL167W	3n45	F
YNL006W	3mks	D
YKL073W	3d2f	A
YGL210W	4luc	A
YDR092W	4mdk	A
YDL101C	3jvr	A
YNL317W	3mks	D
YOR136W	3blw	B
YBR109C	1iq5	A
YDL055C	4ho4	A
YGL202W	3ath	A
YNL037C	3blw	A
YDR177W	4mdk	A
YDL229W	3d2f	B
YBR035C	1jnw	A	197|
YBR117C	1trk	B	418|481|
YBR126C	2wtx	C	154|361|
YCL030C	1kar	B	326|327|
YDR039C	3fgo	A	351|703|707|
YEL031W	3fgo	A	351|703|707|
YGL167C	3fgo	A	351|703|707|
YHR025W	1h74	B	183|
YJR139C	1ebf	A	219|223|
YKL152C	1bq4	A	181|59|8|86|
YKR002W	2hhp	A	215|
YLR234W	1cy8	A	111|319|321|365|9|
YLR420W	1j79	B	250|
YMR217W	1gpm	D	181|183|239|381|59|86|87|
YOL033W	2cuz	A	246|
YOL056W	1bq4	A	181|59|8|86|
YOR356W	2gmh	A	331|367|528|553|556|559|82|
YPL262W	1fuq	B	324|331|
YPR048W	3ojx	A	457|630|675|677|
YPR074C	1trk	B	418|481|
YBL030C	1okc	A
YBR192W	1okc	A
YBR291C	1okc	A
YDL029W	3ukr	B
YDR140W	3q87	B
YEL006W	1okc	A
YER006W	1puj	A
YER146W	1loj	G
YGR096W	1okc	A
YHR002W	1okc	A
YIL006W	1okc	A
YIL134W	1okc	A
YIR005W	3lqv	A
YJL133W	1okc	A
YKL120W	1okc	A
YLL038C	1h0a	A
YML064C	1yvd	A
YMR056C	1okc	A
YMR079W	1aua	A
YMR090W	2q4b	A
YMR097C	1puj	A
YMR186W	2o1v	B
YNL206C	3tw1	A
YNL264C	1aua	A
YOL139C	1wkw	A
YOR130C	1okc	A
YOR222W	1okc	A
YOR357C	1ocu	A
YOR370C	1lv0	A
YPL059W	2wul	D
YPL134C	1okc	A
YPL178W	1n52	B
YPR011C	1okc	A
YPL040C	1ffy	A
YLR244C	4iu6	A
YJR084W	3t5x	A
YBR135W	1qb3	A
YBR248C	1jvn	A
YNR067C	4k35	A
YLR382C	1h3n	A
YFL045C	3f9r	A
YIL124W	3m1a	A
YDR083W	2zfu	A
YNL072W	1uax	A
YFR005C	4msx	A
YAL026C	2zxe	A
YIL062C	1k8k	G
YDR196C	1jjv	A
YBR202W	4fdg	B
YGR020C	4ix9	A
YNL288W	4cru	B
YOR048C	3fqd	A
YPL104W	4ah6	A
YIL106W	2hjn	A
YBR159W	4bmv	A
YCR002C	3t5d	A
YLR355C	3fr7	A
YBL015W	2g39	A
YLR300W	1h4p	A
YGL100W	3f3f	A
YHR112C	3acz	A
YNR007C	4gsl	C
YMR224C	4fbk	A
YPL239W	4bsz	B
YDL004W	2xok	H
YLR059C	1j9a	A
YBR054W	3am6	A
YDL042C	2hjh	A
YPL206C	2pz0	A	121|17|18|239|59|
YGL171W	2db3	A
YNR052C	4b8a	B
YGR019W	1ohv	A	189|298|329|
YHR032W	3mkt	A
YPL266W	1zq9	A
YLL057C	1os7	A	101|255|270|99|
YOL016C	1a06	A
YOR226C	3lvl	A
YNL277W	2vat	A
YKR008W	2r10	A
YMR146C	3zwl	B
YDR226W	1aky	A
YJL036W	3dyt	A
YER009W	1gy7	A
YDL155W	2jgz	B
YOR288C	3ed3	A
YLR115W	2i7x	A
YML054C	1qcw	A
YOR141C	4am6	A
YER027C	2qlv	B
YBL106C	2oaj	A
YMR104C	1xjd	A
YGL044C	4eba	G
YER107C	3mmy	A
YMR246W	4m46	A
YPR036W	1ho8	A
YBR009C	4kud	B
YDR142C	3w15	A
YKR026C	3ecs	A
YFL044C	3by4	A
YKL019W	3dra	A
YKL060C	3qm3	A
YKL173W	1n0u	A
YGR200C	2ymu	A
YFL011W	4ja3	A
YNR026C	4h5i	A
YJL014W	4b2t	G
YKL113C	3q8k	A
YHR041C	2hzm	A
YKR039W	3ncy	A
YCR084C	2ymu	A
YPL065W	2caz	B
YOR134W	1grn	B
YMR131C	2xyi	A
YMR293C	4n0h	A
YER089C	2i0o	A
YML126C	2p8u	A
YPR141C	4etp	A
YGR158C	4ifd	F
YPL050C	3zf8	A
YOR003W	4dzt	A
YOL097C	2ip1	A
YPL129W	3qrl	A
YBR223C	3sq7	A
YNL241C	2bh9	A
YDR091C	3bk7	A
YJL203W	4dgw	B
YPL188W	3afo	A
YBR176W	3ez4	A
YGL238W	1wa5	C
YPL145C	1zi7	A
YLR216C	1ihg	A
YOL039W	3a1y	A
YGR185C	2dlc	X
YEL026W	2ale	A
YLL050C	1cfy	A
YDR021W	2hxy	A
YMR296C	2w8t	A
YHR008C	3rn4	A
YHR024C	1hr6	A
YDR188W	4b2t	Z
YGL236C	3ces	A
YGR021W	1lfp	A
YBR283C	1rhz	A
YBR205W	1s4n	A
YNL256W	2bmb	A
YMR278W	1tuo	A
YOR197W	4f6p	A
YDL014W	2ipx	A
YBR039W	3oe7	G
YDR116C	3tg8	A
YPL234C	2bl2	A
YLR090W	1nlt	A
YPR037C	1jr8	A
YJL194W	2qby	A
YHR111W	1jw9	B
YBL045C	1ezv	A
YDR036C	3bpt	A	146|169|177|98|
YGR043C	3cq0	A
YOR241W	1o5z	A
YNL218W	3pvs	A
YBR088C	4l60	A
YKR038C	2vwb	A
YJL115W	1wg3	A
YPL064C	3bkp	A
YPL008W	2vsf	A
YDL116W	3jro	C
YMR023C	1xzp	A
YER042W	3pil	A
YLR409C	4nsx	A
YOR157C	3nzj	H	1|129|166|169|17|19|33|47|
YGR248W	1y89	A
YMR267W	1e6a	A	115|120|152|89|
YLR109W	4h86	A
YKR009C	2et6	A
YDR232W	2bwn	A
YER100W	2f4w	A
YBR175W	2g99	A
YKL196C	3bw6	A
YKL016C	2cly	B
YBR133C	4g56	A
YBR111C	3bm4	A
YGL019W	4nh1	C
YGR201C	1nhy	A
YJR042W	3f3f	C
YPL026C	3mwu	A
YIR011C	3q5w	A
YLR222C	2ymu	A
YDL201W	2vdv	E
YDR332W	3h1t	A
YIL033C	3tnp	B
YIL048W	2zxe	A
YDR189W	4cca	A
YFR052W	4b0z	A
YDR404C	2b8k	G
YHR132C	2pcu	A
YDR194C	3sqx	A
YOL049W	2hgs	A	125|144|146|151|305|364|368|369|450|
YBR018C	1hxq	A	115|153|161|164|166|168|52|55|
YIL104C	3uah	A
YOR076C	3p26	A
YBR213W	1kyq	A	141|
YJR117W	4il3	A
YGR144W	3fpz	A
YGL155W	3dra	B
YBR193C	4h63	H
YBR222C	4fuq	A
YDL040C	4kvm	A
YEL027W	2bl2	A
YLR017W	1wta	A
YDR430C	4l3t	A
YDR487C	1tks	A
YER065C	1dqu	A
YCR036W	1gqt	A	252|253|254|255|
YBR056W	1eqp	A	192|292|
YDR037W	3bju	A
YER178W	1ni4	A
YFR014C	1a06	A
YBL019W	3w2y	A
YDR533C	1qvv	A
YMR166C	4c9g	A
YIL015W	1j71	A
YGL173C	3pie	A
YPL213W	1a9n	A
YDR395W	1wa5	C
YKL211C	1jcm	P
YLL002W	3cz7	A
YJL030W	4aez	B
YMR093W	2ynp	A
YMR268C	2ghp	A
YGL203C	1ac5	A
YDR244W	3cv0	A
YDL137W	1mr3	F
YER025W	2d74	A
YKR086W	2xau	A
YER078C	1jaw	A	243|260|271|350|354|361|38|383|387|404|406|
YDL192W	1mr3	F
YDR489W	2e9x	D
YGR257C	4c9g	A
YIL078W	4hwt	A
YPL235W	2c9o	A
YBL050W	1qqe	A
YGL190C	3dw8	B
YGL018C	3uo3	A
YHR169W	2i4i	A
YNL022C	2b9e	A
YDL102W	3iay	A
YJR009C	2i5p	O
YPR145W	1ct9	A
YDR331W	4noj	A
YER139C	4fc8	A
YDL128W	4k1c	A
YLR433C	1aui	A	118|121|122|150|151|199|254|281|90|92|
YDL111C	4ifd	E
YJL052W	2i5p	O
YML096W	1ct9	A
YIL003W	2ph1	A
YPR080W	1f60	A
YLR276C	1hv8	A
YFR044C	4g1p	A
YFR033C	3cx5	F
YJR096W	4gie	A
YER007C-A	3d79	A
YBR221C	3exe	B
YJL121C	3ovp	A
YBR103W	1r5m	A
YIL145C	2ejc	A
YLR378C	1rh5	A
YLR314C	3t5d	A
YOR327C	3b5n	A
YHR200W	2x5n	A
YML115C	3zf8	A
YOR278W	1jr2	A
YDR394W	3h4m	A
YIL114C	2jk4	A
YGL234W	2qk4	A
YAL029C	1lvk	A	182|233|457|459|
YNL108C	2yn2	A
YOR065W	1ezv	D
YHL035C	4f4c	A
YMR301C	4myc	A
YFR002W	2rfo	A
YHR135C	2csn	A
YOL115W	3nyb	A
YOR243C	1z2z	A
YKR070W	3rf6	A
YCR105W	1piw	A
YER164W	3mwy	W
YKR087C	3c37	A
YPL236C	4o38	A
YOR274W	3eph	A
YOR232W	1dkg	A
YGR281W	4m1m	A
YEL042W	4cd3	A
YNL232W	4ifd	I
YEL019C	3htk	C
YDR120C	2dul	A
YHR117W	2gw1	A
YDR030C	1p22	A
YNL325C	3lwt	X
YPL258C	4jjp	A
YNL010W	2fea	A
YJL053W	2r51	A
YOR283W	3r7a	A
YLL001W	4bej	A
YOR168W	4h3s	A
YNL189W	1bk5	A
YPR173C	3eie	A
YJL031C	3dss	A
YML077W	3cue	C
YER013W	2xau	A
YMR092C	1pgu	A
YLR043C	3f3q	A
YOR120W	2alr	A
YPR073C	1d1p	A
YML035C	2a3l	A
YBR019C	1z45	A
YKL056C	1yz1	A
YKL009W	4nwb	A
YGL011C	4eu2	A
YLR248W	4fg7	A
YGL211W	3vrh	A
YKL041W	3frt	A
YNL107W	3rls	A
YLR438W	1gbn	A	177|263|292|
YDR376W	1cjc	A	159|376|377|55|
YJR040W	3org	A
YPR119W	4bcq	D
YPR103W	3nzj	K
YFL041W	1zpu	A
YDL174C	3pm9	A
YER091C	2nq5	A
YJR008W	3bcz	A
YBR011C	1pyp	A
YML082W	4l0o	H
YNL021W	2vqo	A
YGR095C	4ifd	D
YJL088W	1fb5	A	141|168|171|263|303|330|
YHR029C	1ym5	A
YPL091W	2hqm	A
YOL112W	3qyb	A
YIL153W	2ixo	A
YIR029W	1o59	A
YHR074W	3ilv	A
YKL078W	2xau	A
YPL053C	1s4n	A
YDR009W	2aj4	A
YLR351C	1f89	A
YOL094C	1sxj	B
YHR018C	1auw	A	281|287|294|
YDR408C	3tqr	A
YOR046C	3pew	A
YLR396C	4bx8	A
YGR195W	4ifd	B
YPL211W	1t5y	A
YEL021W	1dqw	A
YGL104C	4pyp	A
YHR210C	1yga	A
YBR237W	4ljy	A
YPR066W	1yov	B
YOR213C	3qrl	A
YGL224C	3opx	A
YDR397C	1jfi	B
YKL213C	3l3f	X
YNL220W	1iwe	A
YDL182W	3ivs	A
YHR098C	3eh2	A
YDL135C	4f38	B
YLR144C	4k35	A
YKR059W	2hyi	C
YPR058W	4c9g	A
YER023W	2rcy	A
YPL268W	1qas	A	311|312|341|343|356|390|
YDR399W	2xbu	A
YKR084C	3p26	A
YBR021W	2jln	A
YGR255C	4n9x	A
YDL051W	1zh5	A
YOR236W	3cse	A
YPR118W	1w2w	A
YNR038W	1hv8	A
YJR016C	2gp4	A
YDL100C	4pwx	A
YNL020C	4bfm	A
YKL117W	2cg9	X
YDR062W	3a2b	A
YOR071C	2jln	A
YGL027C	4j5t	A
YJR076C	3t5d	A
YHR190W	3asx	A	171|218|228|288|
YKL157W	4kx7	A
YBR003W	3aq0	A
YLR274W	4fdg	B
YPL149W	2dyo	A
YHR075C	3c5w	P
YPR082C	1qgv	A
YHR019C	2xgt	A
YJR110W	1zsq	A
YPL101W	4a8j	A
YBR127C	3tgw	A
YAL061W	4ej6	A
YHR176W	2gv8	A
YGR163W	3r7w	B
YDR497C	4lds	A
YFL053W	1un9	A
YDR368W	4gac	A
YDL164C	1x9n	A
YKL140W	1k8q	A
YPR110C	4c2m	C
YAL058W	3rg0	A
YKL013C	1k8k	F
YHR037W	4oe6	A
YIL076W	3mv2	B
YMR310C	1k3r	A
YGR054W	3wj9	A
YDR424C	4ds1	A
YNL223W	2d1i	A
YOR341W	4c2m	A
YGR094W	1gax	A
YGR109C	2jgz	B
YJR103W	3nva	A
YHR028C	1orv	A
YBR265W	3guy	A
YLR343W	2w61	A
YER133W	1u32	A
YOL021C	4ifd	J
YER020W	3onw	A	178|181|204|43|
YER162C	2qsf	A
YDL190C	3m62	A
YBR020W	3v5r	A
YKL212W	3lwt	X
YNL265C	3ggy	A
YER037W	3nuq	A
YER057C	3quw	A
YJL111W	4b2t	H
YCR014C	3uxo	A
YGL184C	1ibj	A
YLR085C	1yag	A
YMR058W	1zpu	A
YDR061W	4fin	A
YKL114C	1qtw	A	109|145|179|182|216|229|231|261|37|69|72|
YBR002C	4h8e	A
YKL154W	2ged	A
YKR003W	4b2z	A
YDR158W	3hsk	A
YPL004C	3plt	A
YOR164C	4pwx	E
YKR061W	1s4n	A
YLR429W	2aq5	A
YOR265W	1qsd	A
YDR050C	4ff7	A
YGR061C	4lgy	A
YNL312W	4gnx	B
YGL120C	2xau	A
YIR038C	4hz4	A
YDL134C	2ie4	C
YEL071W	3pm9	A
YKL132C	1o5z	A
YHR171W	3rui	A
YKL189W	1upk	A
YJL124C	4m75	A
YKL094W	3hju	A
YDR261C	1cz1	A	192|292|
YIR002C	1wp9	A
YGL213C	1s4u	X
YGR052W	3daj	A
YBL080C	3al0	B
YGR205W	1odf	A
YJR017C	1yw5	A
YHR057C	4frv	A
YJL060W	3b46	A
YDL205C	3ecr	A
YML080W	3b0v	C
YLR291C	3vm6	A
YKL210W	4ii2	A
YOL103W	4lds	A
YDR190C	2c9o	A
YML070W	1un9	A
YGR108W	2jgz	B
YGR207C	1efp	B
YOR004W	4mj7	A
YDR212W	4b2t	A
YIL155C	3da1	A
YJR099W	1cmx	A
YPL157W	3gdh	A
YDR280W	4ifd	A
YDR418W	2otj	I
YGR028W	3d8b	A
YMR222C	1ycd	A
YIL075C	4ady	A
YHR038W	1dd5	A
YIL020C	2agk	A
YNR074C	3lb8	A
YOR099W	1s4n	A
YFR010W	1vjv	A
YNL222W	3o2s	B
YDR506C	1zpu	A
YGR037C	2fdq	A
YLR304C	1b0m	A
YBL039C	3nva	A
YOR362C	3oeu	F
YDL022W	4fgw	A
YHR096C	4ja3	A
YGR271W	4bgd	A
YMR208W	2r3v	A
YNL088W	4fm9	A
YOR001W	2hbj	A
YNL200C	1jzt	A
YDR111C	3ihj	A
YDR510W	3qht	A
YPL119C	2i4i	A
YPR010C	4c2m	B
YMR137C	4b87	A
YDR164C	4cca	A
YJR069C	4f95	A
YOR258W	3spd	A
YLR210W	2jgz	B
YPL096W	3esw	A
YER175C	3g5t	A
YER105C	4mhc	A
YPL078C	2cly	A
YLL011W	2ymu	A
YGL130W	3kyh	C
YLR417W	1w7p	D
YKR048C	2z2r	A
YOR194C	1rm1	C
YPL003W	2nvu	A
YPR067W	1r94	A
YML092C	4hrc	A
YDR257C	3qxy	A
YJR074W	1eq6	A
YPR127W	3uyi	A
YIR028W	2jln	A
YHR163W	1y89	A
YBR167C	3iab	B
YBR241C	4pyp	A
YPL196W	4acj	A
YOR005C	3w1b	A
YNL168C	1nkq	A
YDR364C	2g99	A
YDR099W	3ubw	A
YBR121C	2pmf	A
YMR015C	2ve3	A
YJL125C	1o54	A
YDL166C	1rkb	A
YNL064C	1nlt	A
YOR110W	2yn0	A
YDR004W	2zjb	A
YMR312W	4a8j	C
YNL007C	4j80	A
YHR204W	1nxc	A
YDR536W	4lds	A
YBR252W	3f4f	A
YGR116W	3psf	A
YNL281W	1usv	B
YNR035C	1k8k	D
YDR019C	1wsr	A
YJL085W	2b7m	A
YDL209C	3u1l	A
YLL058W	4l0o	H
YGL246C	3fqd	B
YBR089C-A	1qrv	A
YDR045C	3qt1	I
YHR092C	4ja3	A
YPL232W	1fio	A
YGL043W	1y1v	S
YOR185C	3m1i	A
YPL214C	3nm1	A
YGR029W	4e0i	A
YOR334W	3rkg	A
YOL064C	1k9y	A	142|144|145|147|294|49|72|
YBL023C	4fdg	B
YGL078C	2i4i	A
YDR435C	2ob1	A
YOR253W	2ob0	A
YEL039C	1yea	A
YDR258C	3pxi	A
YAR007C	4gnx	C
YGR010W	1kqn	A
YDR234W	4kp2	A
YGR218W	3gb8	A
YGR267C	1fb1	A
YGL091C	2ph1	A
YDL125C	3ksv	A
YPR006C	1dqu	A
YPL002C	1u5t	A
YKL017C	4b3g	A
YLL029W	3ctz	A
YER017C	2ce7	A
YNL112W	2i4i	A
YLR027C	1yaa	A
YDL132W	1u6g	A
YDL025C	4bfm	A
YLR293C	3m1i	A
YBR104W	4c9g	A
YBL091C	1b59	A
YKL021C	1p22	A
YPL048W	1nhy	A
YDR372C	3kn1	A
YKL145W	3h4m	A
YLR260W	3vzb	A
YNL063W	2b3t	A
YKR001C	4bej	A
YJL006C	2i53	A
YIR034C	3ugk	A
YDR165W	2vdu	B
YFL018C	1dxl	A
YJR068W	1sxj	D
YJL139C	1s4n	A
YDL178W	3pm9	A
YDL207W	3peu	B
YMR038C	1jk9	B
YNL025C	3rgf	B
YNR029C	1nij	A
YGR091W	3siu	B
YHR001W	4b2z	A
YDR477W	3h4j	B
YBR199W	1s4n	A
YML121W	3r7w	A
YNL134C	3b6z	A
YPL135W	3lvl	A
YHL014C	1ni3	A
YOR128C	3k5h	A
YFL036W	1aro	P	631|
YJR133W	2xbu	A
YIL051C	3quw	A
YKL058W	1rm1	B
YNR043W	1fi4	A
YBL022C	3m6a	A
YOR095C	1xtz	A
YEL038W	2g80	A
YLL026W	4ciu	A
YOR351C	2wei	A
YHR012W	1w24	A
YIL022W	3qk9	A
YHR202W	3c9f	A
YLR285W	3bzb	A
YPL195W	1w63	A
YBR025C	1ni3	A
YER016W	2r8u	A
YGR286C	1r30	A	128|188|260|53|57|60|97|
YDL131W	3ivs	A
YMR277W	3ef1	A
YMR095C	2ywd	A
YGL125W	3apt	A
YDL033C	2hma	A
YMR239C	4oog	C
YLR028C	1p4r	A	104|126|127|137|266|267|431|592|66|
YER136W	2bcg	G
YOR217W	1sxj	A
YBL035C	3flo	A
YCR057C	2ymu	A
YLR060W	3l4g	B
YPR047W	3cmq	A
YDR044W	1tk1	A
YKR080W	1edz	A
YJR032W	1ihg	A
YIR037W	3cmi	A
YDR071C	1b6b	A	111|122|124|168|97|
YJL101C	3ig5	A
YDR353W	3d8x	A
YOL080C	1wlj	A
YPR167C	2oq2	A
YML087C	2eix	A
YBR010W	4kud	A
YGR208W	3p96	A
YHR042W	2bpo	A
YOR190W	1h4p	A
YLR303W	2ctz	A
YOR319W	4f02	A
YBL074C	4ili	A
YGR264C	1rqg	A
YPR178W	1a0r	B
YDL208W	2ozb	A
YDR339C	4mj7	A
YFL037W	3ryc	B
YNL111C	1eue	A
YPR086W	4bbr	M
YPL117C	2dho	A
YDR371W	1d2k	A
YDR308C	1yke	B
YJL072C	2eho	C
YOR112W	3vwa	A
YFL017C	1i1d	A
YDL168W	4dl9	A
YKL144C	2ckz	B
YGR173W	4a9a	A
YBR234C	1k8k	C
YPR088C	2v3c	C
YHR072W	1w6k	A
YNL253W	2co0	A
YCL035C	3c1r	A
YGL221C	2fyw	A
YNL290W	1sxj	C
YGR123C	3icf	A
YMR314W	4g4s	F
YAL021C	4b8c	D
YBR298C	4lds	A
YGR090W	4m5d	A
YFR028C	1ohc	A
YIL034C	3aa0	B
YIL043C	2eix	A
YKL071W	1sny	A
YDR292C	3b9q	A
YAL036C	4a9a	A
YML120C	4g9k	A
YHR106W	3d8x	A
YBL036C	1ct5	A
YNL229C	1hqo	A
YMR238W	4bok	A
YDL030W	4dgw	A
YPL218W	1m2o	B
YDR047W	3gw3	A	164|37|41|50|86|
YOR201C	1gz0	A
YMR180C	1d8h	A	305|307|393|409|456|496|
YGL163C	1z3i	X
YKL216W	1dor	A	130|43|
YOR209C	1vlp	A
YPL252C	2wlb	A
YOR126C	3mil	A
YJL046W	2e5a	A
YJL026W	1jk0	A
YDR272W	1qh3	A	110|134|173|54|56|58|59|
YGR289C	4pyp	A
YNL318C	4pyp	A
YOR160W	4c0p	A
YBR006W	3jz4	A
YDR502C	2p02	A
YER171W	2vsf	A
YDL047W	3p71	C
YDR101C	2q8k	A
YDR341C	1bs2	A	156|159|162|
YDL090C	1jcq	B	248|291|294|297|299|300|352|359|362|
YMR061W	4e85	A
YDL145C	3mkq	A
YKL127W	1c47	A	116|287|289|291|
YNL061W	1ixk	A
YHR209W	3g5t	A
YKL067W	3b54	A
YPR135W	4c8h	A
YPL175W	2jjm	A
YJL166W	2ibz	G
YLR423C	4hpq	C
YJL200C	1b0m	A
YJL102W	1fnm	A
YKR056W	2jjq	A
YKL150W	2eix	A
YOR173W	1xml	B
YCR098C	4j05	A
YDR243C	2db3	A
YLR172C	3i4t	A
YGR209C	2fa4	A
YIR008C	4lim	A
YLR240W	3ls8	A
YLR195C	1iic	A	169|170|171|205|455|
YML123C	4j05	A
YLR239C	1w66	A
YOR275C	2xs1	A
YJR024C	4m6r	A
YBR242W	4dmb	A
YNL029C	1s4n	A
YHR166C	3zn3	A
YJR131W	1dl2	A
YDR338C	3mkt	A
YGL097W	1a12	A
YMR308C	3w3u	A
YMR183C	1fio	A
YGR024C	3wbz	A
YOR259C	3h4m	A
YEL036C	3zf8	A
YDR400W	3g5i	A
YJR104C	1f1g	A	120|143|46|48|63|71|80|83|
YIL162W	4eqv	A
YHR129C	4efh	A
YML130C	3m31	A
YMR315W	1zh8	A
YLR328W	1kqn	A
YDR481C	3e2d	A
YER014W	3nks	A
YER172C	4f92	B
YCR035C	4ifd	C
YBR058C	3ihp	A
YEL058W	2dka	A
YBR061C	2nyu	A
YOR145C	2e3u	A
YFL034C-B	1pi1	A
YPR025C	1jkw	A
YBR087W	1sxj	E
YHR107C	3t5d	A
YMR237W	4in3	B
YEL029C	1lhp	A
YMR228W	1i4w	A
YGL245W	2rd2	A	260|270|34|
YCR051W	4hb5	A
YGR006W	1dvk	A
YDL119C	4c9g	A
YLR289W	2ywe	A
YBL091C-A	3ikk	A
YJR065C	1k8k	A
YPL010W	3tjz	C
YHR058C	4h63	F
YML085C	4drx	A
YDR242W	4hbp	A	142|217|218|238|239|240|241|
YLR175W	3u28	A
YBL056W	2i0o	A
YML067C	3zlc	A
YER003C	1pmi	A	109|111|113|136|138|285|304|310|
YDR173C	2iew	A
YKR017C	4kbl	A
YBR072W	3w1z	A
YBL076C	1ile	A	46|518|554|558|591|594|85|
YMR113W	1o5z	A
YMR297W	1wpx	A
YKR068C	3cue	D
YPR032W	2oaj	A
YJR047C	3er0	A
YAL016W	1b3u	A
YOR070C	1fkm	A
YKL080W	1u7l	A
YPL152W	2ixn	A
YBL099W	3oaa	A
YKL186C	1of5	B
YBL078C	3rui	B
YPL029W	3rc3	A
YGL196W	3anu	A
YKL126W	3iw4	A
YLR209C	1fxu	A
YPL061W	4fr8	A
YLR370C	1k8k	E
YDR454C	1gky	A
YOL093W	4jwj	A
YIL070C	3qv0	A
YJR105W	1bx4	A
YOL140W	2e54	A
YML131W	4b7c	A
YJL092W	1pjr	A	224|37|610|
YBR256C	1kzl	A	102|148|2|41|48|50|64|
YKL002W	3frt	A
YLR345W	2bif	A	255|256|262|305|325|390|
YJL081C	3qb0	A
YMR318C	1piw	A
YGR181W	3cjh	A
YDR135C	4f4c	A
YAR003W	4cy3	A
YER148W	1rm1	A
YGL242C	4hll	A
YDR013W	2q9q	C
YOL068C	2hjh	A
YOL133W	4a0k	B
YPL001W	1bob	A	220|255|
YER051W	2yu1	A
YJL024C	4hmy	S
YKR076W	3ppu	A
YBL057C	1q7s	A
YBR073W	1z3i	X
YDR225W	1id3	C
YDR172W	1r5b	A
YPR033C	4g84	A
YLR129W	2ymu	A
YPR120C	4ii5	B
YPR062W	1ox7	A	64|89|91|
YBR026C	1h0k	A	79|
YOR184W	3e77	A
YDL007W	3h4m	A
YDR385W	1n0u	A
YDL010W	3l4n	A
YPR024W	2ce7	A
YDL045C	2wsi	A
YLR163C	1hr7	B
YMR018W	1fch	A
YJL011C	2ckz	A
YDL143W	4b2t	D
YBL079W	4mhc	A
YPL093W	2e87	A
YER086W	1tdj	A	315|62|
YMR027W	3pt1	A
YKL125W	3tj1	A
YOR115C	2j3t	B
YDR267C	2hes	X
YLR286C	2uy2	A
YJL208C	3ism	A
YPL060W	3rkg	A
YMR145C	4g9k	A
YJR064W	4b2t	E
YGR223C	4exv	A
YDL085W	4g9k	A
YGL095C	1epu	A
YOR250C	2npi	A
YLR359W	4flc	A
YHR069C	4ifd	H
YIL142W	4b2t	B
YHR065C	2i4i	A
YHR005C	2xns	B	178|181|204|43|
YKL192C	1x3o	A
YNL154C	2csn	A
YDL236W	1zjj	A
YFR009W	4fin	A
YBR139W	1wpx	A
YBR115C	2vsq	A
YKL081W	1nhy	A
YNL262W	4m8o	A
YKR098C	3i3t	A
YNR011C	3kx2	B
YDR129C	1rt8	A
YML125C	2eix	A
YGL208W	2qlv	B
YGR086C	3plt	A
YOL143C	1ejb	A
YGR031W	3bf8	A
YGR124W	1ct9	A
YOR035C	3opb	A
YNR027W	2yxt	A
YJR142W	3dup	A
YOR251C	3utn	X
YPR181C	3efo	A
YBR092C	2gfi	A
YDR529C	2ibz	F
YOR204W	2i4i	A
YDL006W	2p8e	A
YER123W	2csn	A
YDR483W	1s4n	A
YOR219C	1orv	A
YER061C	2c9h	A
YLR022C	1p9q	C
YOR246C	3rd5	A
YEL034W	3er0	A
YNR050C	1e5l	A	126|
YCL017C	1p3w	B
YGR180C	1jk0	B
YOL010W	3pqv	A
YGL048C	3h4m	A
YGL243W	1zy7	A
YCR053W	1kl7	A	124|
YKL106W	1yaa	A
YPR029C	1w63	A
YDR075W	4i5l	C
YFL048C	2a6y	A
YBR014C	3l4n	A
YLR299W	2e0w	A
YHR187W	4a8j	B
YDL084W	1xtk	A
YCR073W-A	3ico	A
YMR120C	1p4r	A	104|126|127|137|266|267|431|592|66|
YOR143C	1ig0	A
YER005W	3zx3	A
YGL116W	4aez	A
YCR024C	1x54	A
YDR518W	2b5e	A
YGL136C	2nyu	A
YDL188C	4i5l	C
YOR280C	1ycd	A
YGR007W	3elb	A
YNL315C	2p4f	A
YOR299W	4in3	B
YDR224C	4kud	D
YDL171C	1llw	A	1|207|227|228|31|903|969|972|978|
YHR165C	3zef	B
YIL109C	1pcx	A
YGR210C	1wxq	A
YDR362C	2j04	B
YFL022C	3l4g	A
YJR007W	1q46	A
YGR211W	2qkd	A
YHR047C	4kx7	A
YDL140C	3h0g	A
YDR304C	3ich	A
YDL219W	2okv	A
YGL194C	4a69	A
YKR024C	2i4i	A
YBR244W	3cmi	A
YOL142W	4ifd	G
YIL007C	3whj	A
YCL031C	4m5d	B
YDR002W	3m1i	B
YHR068W	1rlz	A	137|288|329|
YJR121W	1fx0	B
YBR254C	1h3q	A
YKL193C	2omx	A
YNL102W	4fyd	A
YKL209C	4f4c	A
YIL010W	2a4v	A
YHR122W	3ux2	A
YDR390C	3kyc	B
YEL024W	1ezv	E	161|
YDR023W	3qo5	A
YGL240W	1gqp	A
YDR298C	2wss	S
YOL059W	4fgw	A
YER036C	4fin	A
YNL238W	1ot5	A
YOR323C	1o20	A
YCR009C	2fic	A
YMR169C	1bi9	A
YPL228W	3kyh	A	305|307|393|409|456|496|
YGR232W	1ixv	A
YEL046C	2fm1	A
YBL055C	3e2v	A
YPR035W	3fky	A
YLL018C	4j15	A
YPR019W	4fdg	B
YGL137W	2ynp	A
YCL009C	2f1f	A
YMR212C	4n5a	A
YBR093C	2gfi	A
YHR091C	1bs2	A	156|159|162|
YMR089C	2ce7	A
YOR108W	3fig	A
YMR130W	3k1z	A
YHR179W	1bwl	A
YOR117W	3h4m	A
YNL049C	1pcx	A
YMR290C	3i5x	A
YDR305C	1fhi	A	83|94|96|98|
YCL043C	2b5e	A
YJL035C	3dh1	A
YIR032C	2bdr	A

## Sheet: Allosteric sites
Allosteric sites
Yeast	PDB model	chain	allosteric site residues
YDL230W	1t4j	A	188|189|192|193|196|200|276|277|279|280|282|
YIL094C	3blw	A	275|277|279|286|287|328|
YFL005W	4luc	A	7|9|10|11|12|13|16|34|58|60|61|62|63|68|71|72|78|96|99|100|
YHR120W	2o8e	A	642|648|649|650|651|670|671|672|673|674|675|676|677|815|
YKR014C	4luc	A	7|9|10|11|12|13|16|34|58|60|61|62|63|68|71|72|78|96|99|100|
YCR005C	4jaf	A	106|108|109|110|111|112|113|114|145|155|158|159|162|163|167|189|
YLR432W	4dqw	B	180|136|178|
YOL061W	1dku	A	140|148|149|310|311|312|315|
YGL179C	3nax	A	88|91|94|109|111|125|126|134|142|143|159|160|161|162|196|201|203|212|221|222|223|224|225|227|
YDL080C	2vk8	A	312|309|287|311|92|310|221|225|285|288|161|220|286|326|
YBR034C	3smq	A	387|389|392|393|396|420|422|424|466|467|503|
YMR108W	2vk1	A	222|312|313|309|287|311|92|310|221|225|285|288|220|286|326|
YBR160W	4ez7	A	15|33|35|37|52|55|56|64|66|69|71|76|78|80|144|145|146|148|
YPL204W	1uwj	A	462|470|480|482|500|504|507|512|513|528|529|530|531|566|571|573|591|592|593|594|601|
YJL164C	4dfx	E	1|2|3|4|11|14|18|19|100|152|155|156|303|306|
YHR007C	1w0f	A	213|214|217|219|220|240|
YKL184W	1njj	A	22|243|339|340|341|382|384|385|
YKL190W	1iq5	A	94|95|92|96|101|59|64|98|104|58|97|60|134|22|130|137|62|128|135|27|20|136|63|25|93|23|140|55|31|129|19|61|133|100|24|57|26|28|67|99|132|21|56|131|
YOR089C	4luc	A	7|9|10|11|12|13|16|34|58|60|61|62|63|68|71|72|78|96|99|100|
YLR113W	3k3j	A	38|51|53|67|70|71|74|75|83|84|104|106|141|148|167|168|169|
YLR262C	4luc	A	7|9|10|11|12|13|16|34|58|60|61|62|63|68|71|72|78|96|99|100|
YOR257W	1iq5	A	94|95|92|96|101|59|64|98|104|58|97|60|134|22|130|137|62|128|135|27|20|136|63|25|93|23|140|55|31|129|19|61|133|100|24|57|26|28|67|99|132|21|56|131|
YER095W	3ntu	A	106|107|108|109|110|111|112|113|151|158|161|296|316|317|
YPL106C	3d2f	A	10|11|12|13|69|205|206|207|208|234|272|275|276|279|342|343|344|346|347|
YDL064W	4mdk	A	28|45|48|51|52|53|58|131|132|148|151|161|
YPR165W	4m1w	A	12|
YMR109W	3mjx	A	238|239|240|261|262|455|456|467|471|474|630|634|638|641|
YDR191W	4c7b	A	146|157|173|176|179|180|195|228|229|230|231|
YOR339C	4mdk	A	28|45|48|51|52|53|58|131|132|148|151|161|
YGL058W	4mdk	A	28|45|48|51|52|53|58|131|132|148|151|161|
YLR259C	1svt	A	30|31|32|33|51|52|53|87|88|89|90|91|150|414|415|416|454|478|479|480|481|488|493|495|
YER081W	1psd	A	344|345|346|347|348|349|350|351|370|
YKL134C	4fxy	P	142|113|73|69|74|491|149|109|114|77|80|72|115|49|45|110|117|120|123|147|150|119|155|116|145|153|106|76|70|146|111|
YER179W	3ntu	A	106|107|108|109|110|111|112|113|151|158|161|296|316|317|
YBR249C	1of6	B	21|22|25|28|
YHR137W	3ath	A	237|270|279|242|241|269|265|110|129|111|264|239|240|263|115|266|267|268|251|238|322|
YDR373W	1iq5	A	94|95|92|96|101|59|64|98|104|58|97|60|134|22|130|137|62|128|135|27|20|136|63|25|93|23|140|55|31|129|19|61|133|100|24|57|26|28|67|99|132|21|56|131|
YKL029C	1o0s	A	73|78|81|82|105|109|
YAL038W	1a3w	A	401|402|403|404|405|406|407|408|452|459|483|484|490|491|492|
YOR074C	4fgt	A	142|160|178|179|180|182|192|
YCR072C	3mks	D	628|629|630|632|634|649|655|656|657|664|666|667|
YIL074C	1psd	A	344|345|346|347|348|349|350|351|370|
YKL104C	2poc	A	372|383|384|474|476|479|484|487|488|489|490|491|492|
YKL116C	4dfx	E	1|2|3|4|11|14|18|19|100|152|155|156|303|306|
YJL034W	4b9q	A	10|11|12|13|70|171|196|197|198|199|229|267|270|271|274|341|342|343|345|
YJR109C	1cs0	A	783|791|792|793|892|893|895|907|1039|1040|1041|1042|
YPL015C	4c7b	A	146|157|173|176|179|180|195|228|229|230|231|
YGL026C	2cle	B	18|
YIL035C	3h30	A	39|40|41|67|69|101|103|104|110|
YHR039C	1uxv	A	72|79|132|133|134|135|154|155|156|157|184|479|
YBR274W	3jvr	A	93|94|96|97|98|133|173|200|204|205|206|
YMR139W	4ez7	A	15|33|35|37|52|55|56|64|66|69|71|76|78|80|144|145|146|148|
YBR028C	4dfx	E	1|2|3|4|11|14|18|19|100|152|155|156|303|306|
YNL045W	3fud	A	24|25|26|35|36|161|180|182|188|
YJR045C	4b9q	A	10|11|12|13|70|171|196|197|198|199|229|267|270|271|274|341|342|343|345|
YLL024C	3d2f	B	33|
YGL106W	1iq5	A	94|95|92|96|101|59|64|98|104|58|97|60|134|22|130|137|62|128|135|27|20|136|63|25|93|23|140|55|31|129|19|61|133|100|24|57|26|28|67|99|132|21|56|131|
YOR375C	1hwy	A	195|205|206|387|388|390|391|392|393|396|445|
YPL111W	4cev	B	196|195|199|197|244|
YDL066W	4ja8	A	164|294|297|298|306|311|312|315|316|319|320|
YNL202W	4bo9	B	106|110|111|114|156|159|160|163|164|
YHR030C	3k3j	A	38|51|53|67|70|71|74|75|83|84|104|106|141|148|167|168|169|
YER070W	3s8c	A	226|227|228|231|256|262|263|270|
YPR137W	3mks	D	628|629|630|632|634|649|655|656|657|664|666|667|
YOR272W	3mks	D	628|629|630|632|634|649|655|656|657|664|666|667|
YDR523C	4an3	A	78|79|97|99|115|118|127|141|143|208|209|210|211|212|215|
YER103W	3d2f	B	33|
YGL040C	1w5q	A	181|245|249|
YBL068W	2h07	A	132|135|144|146|
YLR133W	3zm9	A	117|124|146|194|206|207|208|209|213|306|308|310|329|330|349|354|420|423|435|440|
YPR188C	1iq5	A	94|95|92|96|101|59|64|98|104|58|97|60|134|22|130|137|62|128|135|27|20|136|63|25|93|23|140|55|31|129|19|61|133|100|24|57|26|28|67|99|132|21|56|131|
YIR036C	4bo9	B	106|110|111|114|156|159|160|163|164|
YKL129C	3mjx	A	238|239|240|261|262|455|456|467|471|474|630|634|638|641|
YBR169C	2qxl	A	10|11|12|13|69|205|206|207|208|234|272|275|276|279|342|343|344|346|347|
YPL151C	3mks	D	628|629|630|632|634|649|655|656|657|664|666|667|
YBR263W	1bj4	A	150|53|230|264|120|231|124|121|151|122|263|256|119|202|148|201|147|257|228|254|203|
YLR389C	3tuv	A	429|895|896|897|898|899|901|902|905|
YKL085W	1ldn	A	171|183|184|186|
YCR092C	2o8e	A	642|648|649|650|651|670|671|672|673|674|675|676|677|815|
YGR152C	4luc	A	7|9|10|11|12|13|16|34|58|60|61|62|63|68|71|72|78|96|99|100|
YML001W	4luc	A	7|9|10|11|12|13|16|34|58|60|61|62|63|68|71|72|78|96|99|100|
YDR035W	1og0	B	21|22|25|28|
YIL066C	3tb9	A	226|227|228|231|256|262|263|
YBR082C	4mdk	A	28|45|48|51|52|53|58|131|132|148|151|161|
YDL108W	4ez7	A	15|33|35|37|52|55|56|64|66|69|71|76|78|80|144|145|146|148|
YKL079W	4as7	A	112|116|117|118|119|127|130|133|136|137|160|211|214|215|217|218|221|
YKR094C	4mdk	E	47|
YNL093W	4luc	A	7|9|10|11|12|13|16|34|58|60|61|62|63|68|71|72|78|96|99|100|
YPL140C	3sls	A	78|79|97|99|115|127|141|143|207|208|209|210|211|212|
YGL253W	4dch	A	61|62|63|64|65|66|67|98|99|210|214|455|458|459|
YNL036W	3e3f	B	39|45|46|47|49|64|
YLR044C	2vk8	A	312|309|287|311|92|310|221|225|285|288|161|220|286|326|
YLR377C	1frp	A	17|20|21|24|26|27|28|29|30|31|112|113|140|160|177|
YPR060C	2csm	A	74|75|76|
YMR116C	3mks	D	628|629|630|632|634|649|655|656|657|664|666|667|
YLR208W	3mks	D	628|629|630|632|634|649|655|656|657|664|666|667|
YNL274C	2p9g	A	344|346|347|348|349|350|351|370|372|
YER090W	1i1q	A	38|39|40|48|49|50|291|292|293|453|454|455|463|465|
YHR128W	1jlr	C	44|65|68|
YHL011C	2h07	A	132|135|144|146|
YAL062W	1hwy	A	195|205|206|387|388|390|391|392|393|396|445|
YDR531W	2i7n	A	416|417|418|419|420|432|435|436|
YDR097C	2o8e	A	642|648|649|650|651|670|671|672|673|674|675|676|677|815|
YFL038C	4luc	A	7|9|10|11|12|13|16|34|58|60|61|62|63|68|71|72|78|96|99|100|
YDR516C	4ixc	A	61|62|63|65|66|67|68|69|99|159|210|211|214|215|235|451|452|455|456|
YOL128C	3k3i	A	51|53|71|74|75|84|104|106|141|148|167|168|169|
YAR018C	3sls	A	78|79|97|99|115|127|141|143|207|208|209|210|211|212|
YGR012W	1fcj	A	34|267|268|
YFL009W	3mks	D	628|629|630|632|634|649|655|656|657|664|666|667|
YCL040W	4dch	A	61|62|63|64|65|66|67|98|99|210|214|455|458|459|
YOR025W	4c7b	A	146|157|173|176|179|180|195|228|229|230|231|
YHR064C	3d2f	B	33|
YLR058C	1bj4	A	150|53|230|264|120|231|124|121|151|122|263|256|119|202|148|201|147|257|228|254|203|
YDL103C	4bqh	A	44|45|46|49|50|207|209|232|233|235|236|238|239|242|367|370|371|376|397|
YPL209C	4dfx	E	1|2|3|4|11|14|18|19|100|152|155|156|303|306|
YAL005C	3d2f	B	33|
YNR033W	1i1q	A	38|39|40|48|49|50|291|292|293|453|454|455|463|465|
YBR218C	3ho8	A	398|448|449|451|453|493|494|496|497|1055|1056|1057|1080|1081|1085|
YGL062W	3ho8	A	398|448|449|451|453|493|494|496|497|1055|1056|1057|1080|1081|1085|
YER099C	2h07	A	132|135|144|146|
YEL012W	4mdk	A	28|45|48|51|52|53|58|131|132|148|151|161|
YLR229C	4luc	A	7|9|10|11|12|13|16|34|58|60|61|62|63|68|71|72|78|96|99|100|
YER055C	2vd3	A	235|236|237|238|240|254|255|256|
YNL307C	4ez7	A	15|33|35|37|52|55|56|64|66|69|71|76|78|80|144|145|146|148|
YER031C	4luc	A	7|9|10|11|12|13|16|34|58|60|61|62|63|68|71|72|78|96|99|100|
YGL158W	4dfx	E	1|2|3|4|11|14|18|19|100|152|155|156|303|306|
YIL125W	2y0p	A	822|827|830|1035|1037|1038|1054|1058|1060|1062|1092|1142|1145|1146|1147|1148|1149|1150|
YMR226C	4bo9	B	106|110|111|114|156|159|160|163|164|
YKR055W	4luc	A	7|9|10|11|12|13|16|34|58|60|61|62|63|68|71|72|78|96|99|100|
YIR035C	4bo9	B	106|110|111|114|156|159|160|163|164|
YNL098C	4luc	A	7|9|10|11|12|13|16|34|58|60|61|62|63|68|71|72|78|96|99|100|
YER052C	3c1n	B	434|435|
YJR010W	1i2d	A	405|434|437|446|451|454|476|477|478|479|517|527|528|529|530|
YCR027C	4luc	A	7|9|10|11|12|13|16|34|58|60|61|62|63|68|71|72|78|96|99|100|
YPL203W	4dfx	E	1|2|3|4|11|14|18|19|100|152|155|156|303|306|
YBL016W	3k3j	A	38|51|53|67|70|71|74|75|83|84|104|106|141|148|167|168|169|
YMR300C	1ao0	A	25|242|244|245|246|259|281|282|283|305|328|
YNL009W	4ja8	A	164|294|297|298|306|311|312|315|316|319|320|
YIL042C	2bu8	A	53|80|111|112|115|154|157|158|161|
YGL059W	2bu8	A	53|80|111|112|115|154|157|158|161|
YPL031C	4ez7	A	15|33|35|37|52|55|56|64|66|69|71|76|78|80|144|145|146|148|
YGL115W	2v8q	E	150|199|202|203|204|224|225|226|228|297|311|313|315|316|
YGR040W	3k3i	A	51|53|71|74|75|84|104|106|141|148|167|168|169|
YDL114W	4bo9	B	106|110|111|114|156|159|160|163|164|
YIL046W	3mks	D	628|629|630|632|634|649|655|656|657|664|666|667|
YNR001C	4jaf	A	106|108|109|110|111|112|113|114|145|155|158|159|162|163|167|189|
YNL090W	4luc	A	7|9|10|11|12|13|16|34|58|60|61|62|63|68|71|72|78|96|99|100|
YKL166C	4dfx	E	1|2|3|4|11|14|18|19|100|152|155|156|303|306|
YDR147W	3zm9	A	117|124|146|194|206|207|208|209|213|306|308|310|329|330|349|354|420|423|435|440|
YKL139W	4ez7	A	15|33|35|37|52|55|56|64|66|69|71|76|78|80|144|145|146|148|
YEL020C	2vk1	A	222|312|313|309|287|311|92|310|221|225|285|288|220|286|326|
YOR347C	1a3w	A	401|402|403|404|405|406|407|408|452|459|483|484|490|491|492|
YGR092W	4dfx	E	1|2|3|4|11|14|18|19|100|152|155|156|303|306|
YBL075C	3d2f	B	33|
YFR053C	4dch	A	61|62|63|64|65|66|67|98|99|210|214|455|458|459|
YJL106W	4ez7	A	15|33|35|37|52|55|56|64|66|69|71|76|78|80|144|145|146|148|
YOR231W	3sls	A	78|79|97|99|115|127|141|143|207|208|209|210|211|212|
YJL167W	3n45	F	57|59|60|63|205|206|239|242|246|344|347|348|
YNL006W	3mks	D	628|629|630|632|634|649|655|656|657|664|666|667|
YKL073W	3d2f	A	10|11|12|13|69|205|206|207|208|234|272|275|276|279|342|343|344|346|347|
YGL210W	4luc	A	7|9|10|11|12|13|16|34|58|60|61|62|63|68|71|72|78|96|99|100|
YDR092W	4mdk	A	28|45|48|51|52|53|58|131|132|148|151|161|
YDL101C	3jvr	A	93|94|96|97|98|133|173|200|204|205|206|
YNL317W	3mks	D	628|629|630|632|634|649|655|656|657|664|666|667|
YOR136W	3blw	B	223|
YBR109C	1iq5	A	94|95|92|96|101|59|64|98|104|58|97|60|134|22|130|137|62|128|135|27|20|136|63|25|93|23|140|55|31|129|19|61|133|100|24|57|26|28|67|99|132|21|56|131|
YDL055C	4ho4	A	43|112|113|116|117|248|249|253|254|257|
YGL202W	3ath	A	237|270|279|242|241|269|265|110|129|111|264|239|240|263|115|266|267|268|251|238|322|
YNL037C	3blw	A	275|277|279|286|287|328|
YDR177W	4mdk	A	28|45|48|51|52|53|58|131|132|148|151|161|
YDL229W	3d2f	B	33|
YBR035C	1jnw	A
YBR117C	1trk	B
YBR126C	2wtx	C
YCL030C	1kar	B
YDR039C	3fgo	A
YEL031W	3fgo	A
YGL167C	3fgo	A
YHR025W	1h74	B
YJR139C	1ebf	A
YKL152C	1bq4	A
YKR002W	2hhp	A
YLR234W	1cy8	A
YLR420W	1j79	B
YMR217W	1gpm	D
YOL033W	2cuz	A
YOL056W	1bq4	A
YOR356W	2gmh	A
YPL262W	1fuq	B
YPR048W	3ojx	A
YPR074C	1trk	B
YBL030C	1okc	A
YBR192W	1okc	A
YBR291C	1okc	A
YDL029W	3ukr	B
YDR140W	3q87	B
YEL006W	1okc	A
YER006W	1puj	A
YER146W	1loj	G
YGR096W	1okc	A
YHR002W	1okc	A
YIL006W	1okc	A
YIL134W	1okc	A
YIR005W	3lqv	A
YJL133W	1okc	A
YKL120W	1okc	A
YLL038C	1h0a	A
YML064C	1yvd	A
YMR056C	1okc	A
YMR079W	1aua	A
YMR090W	2q4b	A
YMR097C	1puj	A
YMR186W	2o1v	B
YNL206C	3tw1	A
YNL264C	1aua	A
YOL139C	1wkw	A
YOR130C	1okc	A
YOR222W	1okc	A
YOR357C	1ocu	A
YOR370C	1lv0	A
YPL059W	2wul	D
YPL134C	1okc	A
YPL178W	1n52	B
YPR011C	1okc	A
YPL040C	1ffy	A
YLR244C	4iu6	A
YJR084W	3t5x	A
YBR135W	1qb3	A
YBR248C	1jvn	A
YNR067C	4k35	A
YLR382C	1h3n	A
YFL045C	3f9r	A
YIL124W	3m1a	A
YDR083W	2zfu	A
YNL072W	1uax	A
YFR005C	4msx	A
YAL026C	2zxe	A
YIL062C	1k8k	G
YDR196C	1jjv	A
YBR202W	4fdg	B
YGR020C	4ix9	A
YNL288W	4cru	B
YOR048C	3fqd	A
YPL104W	4ah6	A
YIL106W	2hjn	A
YBR159W	4bmv	A
YCR002C	3t5d	A
YLR355C	3fr7	A
YBL015W	2g39	A
YLR300W	1h4p	A
YGL100W	3f3f	A
YHR112C	3acz	A
YNR007C	4gsl	C
YMR224C	4fbk	A
YPL239W	4bsz	B
YDL004W	2xok	H
YLR059C	1j9a	A
YBR054W	3am6	A
YDL042C	2hjh	A
YPL206C	2pz0	A
YGL171W	2db3	A
YNR052C	4b8a	B
YGR019W	1ohv	A
YHR032W	3mkt	A
YPL266W	1zq9	A
YLL057C	1os7	A
YOL016C	1a06	A
YOR226C	3lvl	A
YNL277W	2vat	A
YKR008W	2r10	A
YMR146C	3zwl	B
YDR226W	1aky	A
YJL036W	3dyt	A
YER009W	1gy7	A
YDL155W	2jgz	B
YOR288C	3ed3	A
YLR115W	2i7x	A
YML054C	1qcw	A
YOR141C	4am6	A
YER027C	2qlv	B
YBL106C	2oaj	A
YMR104C	1xjd	A
YGL044C	4eba	G
YER107C	3mmy	A
YMR246W	4m46	A
YPR036W	1ho8	A
YBR009C	4kud	B
YDR142C	3w15	A
YKR026C	3ecs	A
YFL044C	3by4	A
YKL019W	3dra	A
YKL060C	3qm3	A
YKL173W	1n0u	A
YGR200C	2ymu	A
YFL011W	4ja3	A
YNR026C	4h5i	A
YJL014W	4b2t	G
YKL113C	3q8k	A
YHR041C	2hzm	A
YKR039W	3ncy	A
YCR084C	2ymu	A
YPL065W	2caz	B
YOR134W	1grn	B
YMR131C	2xyi	A
YMR293C	4n0h	A
YER089C	2i0o	A
YML126C	2p8u	A
YPR141C	4etp	A
YGR158C	4ifd	F
YPL050C	3zf8	A
YOR003W	4dzt	A
YOL097C	2ip1	A
YPL129W	3qrl	A
YBR223C	3sq7	A
YNL241C	2bh9	A
YDR091C	3bk7	A
YJL203W	4dgw	B
YPL188W	3afo	A
YBR176W	3ez4	A
YGL238W	1wa5	C
YPL145C	1zi7	A
YLR216C	1ihg	A
YOL039W	3a1y	A
YGR185C	2dlc	X
YEL026W	2ale	A
YLL050C	1cfy	A
YDR021W	2hxy	A
YMR296C	2w8t	A
YHR008C	3rn4	A
YHR024C	1hr6	A
YDR188W	4b2t	Z
YGL236C	3ces	A
YGR021W	1lfp	A
YBR283C	1rhz	A
YBR205W	1s4n	A
YNL256W	2bmb	A
YMR278W	1tuo	A
YOR197W	4f6p	A
YDL014W	2ipx	A
YBR039W	3oe7	G
YDR116C	3tg8	A
YPL234C	2bl2	A
YLR090W	1nlt	A
YPR037C	1jr8	A
YJL194W	2qby	A
YHR111W	1jw9	B
YBL045C	1ezv	A
YDR036C	3bpt	A
YGR043C	3cq0	A
YOR241W	1o5z	A
YNL218W	3pvs	A
YBR088C	4l60	A
YKR038C	2vwb	A
YJL115W	1wg3	A
YPL064C	3bkp	A
YPL008W	2vsf	A
YDL116W	3jro	C
YMR023C	1xzp	A
YER042W	3pil	A
YLR409C	4nsx	A
YOR157C	3nzj	H
YGR248W	1y89	A
YMR267W	1e6a	A
YLR109W	4h86	A
YKR009C	2et6	A
YDR232W	2bwn	A
YER100W	2f4w	A
YBR175W	2g99	A
YKL196C	3bw6	A
YKL016C	2cly	B
YBR133C	4g56	A
YBR111C	3bm4	A
YGL019W	4nh1	C
YGR201C	1nhy	A
YJR042W	3f3f	C
YPL026C	3mwu	A
YIR011C	3q5w	A
YLR222C	2ymu	A
YDL201W	2vdv	E
YDR332W	3h1t	A
YIL033C	3tnp	B
YIL048W	2zxe	A
YDR189W	4cca	A
YFR052W	4b0z	A
YDR404C	2b8k	G
YHR132C	2pcu	A
YDR194C	3sqx	A
YOL049W	2hgs	A
YBR018C	1hxq	A
YIL104C	3uah	A
YOR076C	3p26	A
YBR213W	1kyq	A
YJR117W	4il3	A
YGR144W	3fpz	A
YGL155W	3dra	B
YBR193C	4h63	H
YBR222C	4fuq	A
YDL040C	4kvm	A
YEL027W	2bl2	A
YLR017W	1wta	A
YDR430C	4l3t	A
YDR487C	1tks	A
YER065C	1dqu	A
YCR036W	1gqt	A
YBR056W	1eqp	A
YDR037W	3bju	A
YER178W	1ni4	A
YFR014C	1a06	A
YBL019W	3w2y	A
YDR533C	1qvv	A
YMR166C	4c9g	A
YIL015W	1j71	A
YGL173C	3pie	A
YPL213W	1a9n	A
YDR395W	1wa5	C
YKL211C	1jcm	P
YLL002W	3cz7	A
YJL030W	4aez	B
YMR093W	2ynp	A
YMR268C	2ghp	A
YGL203C	1ac5	A
YDR244W	3cv0	A
YDL137W	1mr3	F
YER025W	2d74	A
YKR086W	2xau	A
YER078C	1jaw	A
YDL192W	1mr3	F
YDR489W	2e9x	D
YGR257C	4c9g	A
YIL078W	4hwt	A
YPL235W	2c9o	A
YBL050W	1qqe	A
YGL190C	3dw8	B
YGL018C	3uo3	A
YHR169W	2i4i	A
YNL022C	2b9e	A
YDL102W	3iay	A
YJR009C	2i5p	O
YPR145W	1ct9	A
YDR331W	4noj	A
YER139C	4fc8	A
YDL128W	4k1c	A
YLR433C	1aui	A
YDL111C	4ifd	E
YJL052W	2i5p	O
YML096W	1ct9	A
YIL003W	2ph1	A
YPR080W	1f60	A
YLR276C	1hv8	A
YFR044C	4g1p	A
YFR033C	3cx5	F
YJR096W	4gie	A
YER007C-A	3d79	A
YBR221C	3exe	B
YJL121C	3ovp	A
YBR103W	1r5m	A
YIL145C	2ejc	A
YLR378C	1rh5	A
YLR314C	3t5d	A
YOR327C	3b5n	A
YHR200W	2x5n	A
YML115C	3zf8	A
YOR278W	1jr2	A
YDR394W	3h4m	A
YIL114C	2jk4	A
YGL234W	2qk4	A
YAL029C	1lvk	A
YNL108C	2yn2	A
YOR065W	1ezv	D
YHL035C	4f4c	A
YMR301C	4myc	A
YFR002W	2rfo	A
YHR135C	2csn	A
YOL115W	3nyb	A
YOR243C	1z2z	A
YKR070W	3rf6	A
YCR105W	1piw	A
YER164W	3mwy	W
YKR087C	3c37	A
YPL236C	4o38	A
YOR274W	3eph	A
YOR232W	1dkg	A
YGR281W	4m1m	A
YEL042W	4cd3	A
YNL232W	4ifd	I
YEL019C	3htk	C
YDR120C	2dul	A
YHR117W	2gw1	A
YDR030C	1p22	A
YNL325C	3lwt	X
YPL258C	4jjp	A
YNL010W	2fea	A
YJL053W	2r51	A
YOR283W	3r7a	A
YLL001W	4bej	A
YOR168W	4h3s	A
YNL189W	1bk5	A
YPR173C	3eie	A
YJL031C	3dss	A
YML077W	3cue	C
YER013W	2xau	A
YMR092C	1pgu	A
YLR043C	3f3q	A
YOR120W	2alr	A
YPR073C	1d1p	A
YML035C	2a3l	A
YBR019C	1z45	A
YKL056C	1yz1	A
YKL009W	4nwb	A
YGL011C	4eu2	A
YLR248W	4fg7	A
YGL211W	3vrh	A
YKL041W	3frt	A
YNL107W	3rls	A
YLR438W	1gbn	A
YDR376W	1cjc	A
YJR040W	3org	A
YPR119W	4bcq	D
YPR103W	3nzj	K
YFL041W	1zpu	A
YDL174C	3pm9	A
YER091C	2nq5	A
YJR008W	3bcz	A
YBR011C	1pyp	A
YML082W	4l0o	H
YNL021W	2vqo	A
YGR095C	4ifd	D
YJL088W	1fb5	A
YHR029C	1ym5	A
YPL091W	2hqm	A
YOL112W	3qyb	A
YIL153W	2ixo	A
YIR029W	1o59	A
YHR074W	3ilv	A
YKL078W	2xau	A
YPL053C	1s4n	A
YDR009W	2aj4	A
YLR351C	1f89	A
YOL094C	1sxj	B
YHR018C	1auw	A
YDR408C	3tqr	A
YOR046C	3pew	A
YLR396C	4bx8	A
YGR195W	4ifd	B
YPL211W	1t5y	A
YEL021W	1dqw	A
YGL104C	4pyp	A
YHR210C	1yga	A
YBR237W	4ljy	A
YPR066W	1yov	B
YOR213C	3qrl	A
YGL224C	3opx	A
YDR397C	1jfi	B
YKL213C	3l3f	X
YNL220W	1iwe	A
YDL182W	3ivs	A
YHR098C	3eh2	A
YDL135C	4f38	B
YLR144C	4k35	A
YKR059W	2hyi	C
YPR058W	4c9g	A
YER023W	2rcy	A
YPL268W	1qas	A
YDR399W	2xbu	A
YKR084C	3p26	A
YBR021W	2jln	A
YGR255C	4n9x	A
YDL051W	1zh5	A
YOR236W	3cse	A
YPR118W	1w2w	A
YNR038W	1hv8	A
YJR016C	2gp4	A
YDL100C	4pwx	A
YNL020C	4bfm	A
YKL117W	2cg9	X
YDR062W	3a2b	A
YOR071C	2jln	A
YGL027C	4j5t	A
YJR076C	3t5d	A
YHR190W	3asx	A
YKL157W	4kx7	A
YBR003W	3aq0	A
YLR274W	4fdg	B
YPL149W	2dyo	A
YHR075C	3c5w	P
YPR082C	1qgv	A
YHR019C	2xgt	A
YJR110W	1zsq	A
YPL101W	4a8j	A
YBR127C	3tgw	A
YAL061W	4ej6	A
YHR176W	2gv8	A
YGR163W	3r7w	B
YDR497C	4lds	A
YFL053W	1un9	A
YDR368W	4gac	A
YDL164C	1x9n	A
YKL140W	1k8q	A
YPR110C	4c2m	C
YAL058W	3rg0	A
YKL013C	1k8k	F
YHR037W	4oe6	A
YIL076W	3mv2	B
YMR310C	1k3r	A
YGR054W	3wj9	A
YDR424C	4ds1	A
YNL223W	2d1i	A
YOR341W	4c2m	A
YGR094W	1gax	A
YGR109C	2jgz	B
YJR103W	3nva	A
YHR028C	1orv	A
YBR265W	3guy	A
YLR343W	2w61	A
YER133W	1u32	A
YOL021C	4ifd	J
YER020W	3onw	A
YER162C	2qsf	A
YDL190C	3m62	A
YBR020W	3v5r	A
YKL212W	3lwt	X
YNL265C	3ggy	A
YER037W	3nuq	A
YER057C	3quw	A
YJL111W	4b2t	H
YCR014C	3uxo	A
YGL184C	1ibj	A
YLR085C	1yag	A
YMR058W	1zpu	A
YDR061W	4fin	A
YKL114C	1qtw	A
YBR002C	4h8e	A
YKL154W	2ged	A
YKR003W	4b2z	A
YDR158W	3hsk	A
YPL004C	3plt	A
YOR164C	4pwx	E
YKR061W	1s4n	A
YLR429W	2aq5	A
YOR265W	1qsd	A
YDR050C	4ff7	A
YGR061C	4lgy	A
YNL312W	4gnx	B
YGL120C	2xau	A
YIR038C	4hz4	A
YDL134C	2ie4	C
YEL071W	3pm9	A
YKL132C	1o5z	A
YHR171W	3rui	A
YKL189W	1upk	A
YJL124C	4m75	A
YKL094W	3hju	A
YDR261C	1cz1	A
YIR002C	1wp9	A
YGL213C	1s4u	X
YGR052W	3daj	A
YBL080C	3al0	B
YGR205W	1odf	A
YJR017C	1yw5	A
YHR057C	4frv	A
YJL060W	3b46	A
YDL205C	3ecr	A
YML080W	3b0v	C
YLR291C	3vm6	A
YKL210W	4ii2	A
YOL103W	4lds	A
YDR190C	2c9o	A
YML070W	1un9	A
YGR108W	2jgz	B
YGR207C	1efp	B
YOR004W	4mj7	A
YDR212W	4b2t	A
YIL155C	3da1	A
YJR099W	1cmx	A
YPL157W	3gdh	A
YDR280W	4ifd	A
YDR418W	2otj	I
YGR028W	3d8b	A
YMR222C	1ycd	A
YIL075C	4ady	A
YHR038W	1dd5	A
YIL020C	2agk	A
YNR074C	3lb8	A
YOR099W	1s4n	A
YFR010W	1vjv	A
YNL222W	3o2s	B
YDR506C	1zpu	A
YGR037C	2fdq	A
YLR304C	1b0m	A
YBL039C	3nva	A
YOR362C	3oeu	F
YDL022W	4fgw	A
YHR096C	4ja3	A
YGR271W	4bgd	A
YMR208W	2r3v	A
YNL088W	4fm9	A
YOR001W	2hbj	A
YNL200C	1jzt	A
YDR111C	3ihj	A
YDR510W	3qht	A
YPL119C	2i4i	A
YPR010C	4c2m	B
YMR137C	4b87	A
YDR164C	4cca	A
YJR069C	4f95	A
YOR258W	3spd	A
YLR210W	2jgz	B
YPL096W	3esw	A
YER175C	3g5t	A
YER105C	4mhc	A
YPL078C	2cly	A
YLL011W	2ymu	A
YGL130W	3kyh	C
YLR417W	1w7p	D
YKR048C	2z2r	A
YOR194C	1rm1	C
YPL003W	2nvu	A
YPR067W	1r94	A
YML092C	4hrc	A
YDR257C	3qxy	A
YJR074W	1eq6	A
YPR127W	3uyi	A
YIR028W	2jln	A
YHR163W	1y89	A
YBR167C	3iab	B
YBR241C	4pyp	A
YPL196W	4acj	A
YOR005C	3w1b	A
YNL168C	1nkq	A
YDR364C	2g99	A
YDR099W	3ubw	A
YBR121C	2pmf	A
YMR015C	2ve3	A
YJL125C	1o54	A
YDL166C	1rkb	A
YNL064C	1nlt	A
YOR110W	2yn0	A
YDR004W	2zjb	A
YMR312W	4a8j	C
YNL007C	4j80	A
YHR204W	1nxc	A
YDR536W	4lds	A
YBR252W	3f4f	A
YGR116W	3psf	A
YNL281W	1usv	B
YNR035C	1k8k	D
YDR019C	1wsr	A
YJL085W	2b7m	A
YDL209C	3u1l	A
YLL058W	4l0o	H
YGL246C	3fqd	B
YBR089C-A	1qrv	A
YDR045C	3qt1	I
YHR092C	4ja3	A
YPL232W	1fio	A
YGL043W	1y1v	S
YOR185C	3m1i	A
YPL214C	3nm1	A
YGR029W	4e0i	A
YOR334W	3rkg	A
YOL064C	1k9y	A
YBL023C	4fdg	B
YGL078C	2i4i	A
YDR435C	2ob1	A
YOR253W	2ob0	A
YEL039C	1yea	A
YDR258C	3pxi	A
YAR007C	4gnx	C
YGR010W	1kqn	A
YDR234W	4kp2	A
YGR218W	3gb8	A
YGR267C	1fb1	A
YGL091C	2ph1	A
YDL125C	3ksv	A
YPR006C	1dqu	A
YPL002C	1u5t	A
YKL017C	4b3g	A
YLL029W	3ctz	A
YER017C	2ce7	A
YNL112W	2i4i	A
YLR027C	1yaa	A
YDL132W	1u6g	A
YDL025C	4bfm	A
YLR293C	3m1i	A
YBR104W	4c9g	A
YBL091C	1b59	A
YKL021C	1p22	A
YPL048W	1nhy	A
YDR372C	3kn1	A
YKL145W	3h4m	A
YLR260W	3vzb	A
YNL063W	2b3t	A
YKR001C	4bej	A
YJL006C	2i53	A
YIR034C	3ugk	A
YDR165W	2vdu	B
YFL018C	1dxl	A
YJR068W	1sxj	D
YJL139C	1s4n	A
YDL178W	3pm9	A
YDL207W	3peu	B
YMR038C	1jk9	B
YNL025C	3rgf	B
YNR029C	1nij	A
YGR091W	3siu	B
YHR001W	4b2z	A
YDR477W	3h4j	B
YBR199W	1s4n	A
YML121W	3r7w	A
YNL134C	3b6z	A
YPL135W	3lvl	A
YHL014C	1ni3	A
YOR128C	3k5h	A
YFL036W	1aro	P
YJR133W	2xbu	A
YIL051C	3quw	A
YKL058W	1rm1	B
YNR043W	1fi4	A
YBL022C	3m6a	A
YOR095C	1xtz	A
YEL038W	2g80	A
YLL026W	4ciu	A
YOR351C	2wei	A
YHR012W	1w24	A
YIL022W	3qk9	A
YHR202W	3c9f	A
YLR285W	3bzb	A
YPL195W	1w63	A
YBR025C	1ni3	A
YER016W	2r8u	A
YGR286C	1r30	A
YDL131W	3ivs	A
YMR277W	3ef1	A
YMR095C	2ywd	A
YGL125W	3apt	A
YDL033C	2hma	A
YMR239C	4oog	C
YLR028C	1p4r	A
YER136W	2bcg	G
YOR217W	1sxj	A
YBL035C	3flo	A
YCR057C	2ymu	A
YLR060W	3l4g	B
YPR047W	3cmq	A
YDR044W	1tk1	A
YKR080W	1edz	A
YJR032W	1ihg	A
YIR037W	3cmi	A
YDR071C	1b6b	A
YJL101C	3ig5	A
YDR353W	3d8x	A
YOL080C	1wlj	A
YPR167C	2oq2	A
YML087C	2eix	A
YBR010W	4kud	A
YGR208W	3p96	A
YHR042W	2bpo	A
YOR190W	1h4p	A
YLR303W	2ctz	A
YOR319W	4f02	A
YBL074C	4ili	A
YGR264C	1rqg	A
YPR178W	1a0r	B
YDL208W	2ozb	A
YDR339C	4mj7	A
YFL037W	3ryc	B
YNL111C	1eue	A
YPR086W	4bbr	M
YPL117C	2dho	A
YDR371W	1d2k	A
YDR308C	1yke	B
YJL072C	2eho	C
YOR112W	3vwa	A
YFL017C	1i1d	A
YDL168W	4dl9	A
YKL144C	2ckz	B
YGR173W	4a9a	A
YBR234C	1k8k	C
YPR088C	2v3c	C
YHR072W	1w6k	A
YNL253W	2co0	A
YCL035C	3c1r	A
YGL221C	2fyw	A
YNL290W	1sxj	C
YGR123C	3icf	A
YMR314W	4g4s	F
YAL021C	4b8c	D
YBR298C	4lds	A
YGR090W	4m5d	A
YFR028C	1ohc	A
YIL034C	3aa0	B
YIL043C	2eix	A
YKL071W	1sny	A
YDR292C	3b9q	A
YAL036C	4a9a	A
YML120C	4g9k	A
YHR106W	3d8x	A
YBL036C	1ct5	A
YNL229C	1hqo	A
YMR238W	4bok	A
YDL030W	4dgw	A
YPL218W	1m2o	B
YDR047W	3gw3	A
YOR201C	1gz0	A
YMR180C	1d8h	A
YGL163C	1z3i	X
YKL216W	1dor	A
YOR209C	1vlp	A
YPL252C	2wlb	A
YOR126C	3mil	A
YJL046W	2e5a	A
YJL026W	1jk0	A
YDR272W	1qh3	A
YGR289C	4pyp	A
YNL318C	4pyp	A
YOR160W	4c0p	A
YBR006W	3jz4	A
YDR502C	2p02	A
YER171W	2vsf	A
YDL047W	3p71	C
YDR101C	2q8k	A
YDR341C	1bs2	A
YDL090C	1jcq	B
YMR061W	4e85	A
YDL145C	3mkq	A
YKL127W	1c47	A
YNL061W	1ixk	A
YHR209W	3g5t	A
YKL067W	3b54	A
YPR135W	4c8h	A
YPL175W	2jjm	A
YJL166W	2ibz	G
YLR423C	4hpq	C
YJL200C	1b0m	A
YJL102W	1fnm	A
YKR056W	2jjq	A
YKL150W	2eix	A
YOR173W	1xml	B
YCR098C	4j05	A
YDR243C	2db3	A
YLR172C	3i4t	A
YGR209C	2fa4	A
YIR008C	4lim	A
YLR240W	3ls8	A
YLR195C	1iic	A
YML123C	4j05	A
YLR239C	1w66	A
YOR275C	2xs1	A
YJR024C	4m6r	A
YBR242W	4dmb	A
YNL029C	1s4n	A
YHR166C	3zn3	A
YJR131W	1dl2	A
YDR338C	3mkt	A
YGL097W	1a12	A
YMR308C	3w3u	A
YMR183C	1fio	A
YGR024C	3wbz	A
YOR259C	3h4m	A
YEL036C	3zf8	A
YDR400W	3g5i	A
YJR104C	1f1g	A
YIL162W	4eqv	A
YHR129C	4efh	A
YML130C	3m31	A
YMR315W	1zh8	A
YLR328W	1kqn	A
YDR481C	3e2d	A
YER014W	3nks	A
YER172C	4f92	B
YCR035C	4ifd	C
YBR058C	3ihp	A
YEL058W	2dka	A
YBR061C	2nyu	A
YOR145C	2e3u	A
YFL034C-B	1pi1	A
YPR025C	1jkw	A
YBR087W	1sxj	E
YHR107C	3t5d	A
YMR237W	4in3	B
YEL029C	1lhp	A
YMR228W	1i4w	A
YGL245W	2rd2	A
YCR051W	4hb5	A
YGR006W	1dvk	A
YDL119C	4c9g	A
YLR289W	2ywe	A
YBL091C-A	3ikk	A
YJR065C	1k8k	A
YPL010W	3tjz	C
YHR058C	4h63	F
YML085C	4drx	A
YDR242W	4hbp	A
YLR175W	3u28	A
YBL056W	2i0o	A
YML067C	3zlc	A
YER003C	1pmi	A
YDR173C	2iew	A
YKR017C	4kbl	A
YBR072W	3w1z	A
YBL076C	1ile	A
YMR113W	1o5z	A
YMR297W	1wpx	A
YKR068C	3cue	D
YPR032W	2oaj	A
YJR047C	3er0	A
YAL016W	1b3u	A
YOR070C	1fkm	A
YKL080W	1u7l	A
YPL152W	2ixn	A
YBL099W	3oaa	A
YKL186C	1of5	B
YBL078C	3rui	B
YPL029W	3rc3	A
YGL196W	3anu	A
YKL126W	3iw4	A
YLR209C	1fxu	A
YPL061W	4fr8	A
YLR370C	1k8k	E
YDR454C	1gky	A
YOL093W	4jwj	A
YIL070C	3qv0	A
YJR105W	1bx4	A
YOL140W	2e54	A
YML131W	4b7c	A
YJL092W	1pjr	A
YBR256C	1kzl	A
YKL002W	3frt	A
YLR345W	2bif	A
YJL081C	3qb0	A
YMR318C	1piw	A
YGR181W	3cjh	A
YDR135C	4f4c	A
YAR003W	4cy3	A
YER148W	1rm1	A
YGL242C	4hll	A
YDR013W	2q9q	C
YOL068C	2hjh	A
YOL133W	4a0k	B
YPL001W	1bob	A
YER051W	2yu1	A
YJL024C	4hmy	S
YKR076W	3ppu	A
YBL057C	1q7s	A
YBR073W	1z3i	X
YDR225W	1id3	C
YDR172W	1r5b	A
YPR033C	4g84	A
YLR129W	2ymu	A
YPR120C	4ii5	B
YPR062W	1ox7	A
YBR026C	1h0k	A
YOR184W	3e77	A
YDL007W	3h4m	A
YDR385W	1n0u	A
YDL010W	3l4n	A
YPR024W	2ce7	A
YDL045C	2wsi	A
YLR163C	1hr7	B
YMR018W	1fch	A
YJL011C	2ckz	A
YDL143W	4b2t	D
YBL079W	4mhc	A
YPL093W	2e87	A
YER086W	1tdj	A
YMR027W	3pt1	A
YKL125W	3tj1	A
YOR115C	2j3t	B
YDR267C	2hes	X
YLR286C	2uy2	A
YJL208C	3ism	A
YPL060W	3rkg	A
YMR145C	4g9k	A
YJR064W	4b2t	E
YGR223C	4exv	A
YDL085W	4g9k	A
YGL095C	1epu	A
YOR250C	2npi	A
YLR359W	4flc	A
YHR069C	4ifd	H
YIL142W	4b2t	B
YHR065C	2i4i	A
YHR005C	2xns	B
YKL192C	1x3o	A
YNL154C	2csn	A
YDL236W	1zjj	A
YFR009W	4fin	A
YBR139W	1wpx	A
YBR115C	2vsq	A
YKL081W	1nhy	A
YNL262W	4m8o	A
YKR098C	3i3t	A
YNR011C	3kx2	B
YDR129C	1rt8	A
YML125C	2eix	A
YGL208W	2qlv	B
YGR086C	3plt	A
YOL143C	1ejb	A
YGR031W	3bf8	A
YGR124W	1ct9	A
YOR035C	3opb	A
YNR027W	2yxt	A
YJR142W	3dup	A
YOR251C	3utn	X
YPR181C	3efo	A
YBR092C	2gfi	A
YDR529C	2ibz	F
YOR204W	2i4i	A
YDL006W	2p8e	A
YER123W	2csn	A
YDR483W	1s4n	A
YOR219C	1orv	A
YER061C	2c9h	A
YLR022C	1p9q	C
YOR246C	3rd5	A
YEL034W	3er0	A
YNR050C	1e5l	A
YCL017C	1p3w	B
YGR180C	1jk0	B
YOL010W	3pqv	A
YGL048C	3h4m	A
YGL243W	1zy7	A
YCR053W	1kl7	A
YKL106W	1yaa	A
YPR029C	1w63	A
YDR075W	4i5l	C
YFL048C	2a6y	A
YBR014C	3l4n	A
YLR299W	2e0w	A
YHR187W	4a8j	B
YDL084W	1xtk	A
YCR073W-A	3ico	A
YMR120C	1p4r	A
YOR143C	1ig0	A
YER005W	3zx3	A
YGL116W	4aez	A
YCR024C	1x54	A
YDR518W	2b5e	A
YGL136C	2nyu	A
YDL188C	4i5l	C
YOR280C	1ycd	A
YGR007W	3elb	A
YNL315C	2p4f	A
YOR299W	4in3	B
YDR224C	4kud	D
YDL171C	1llw	A
YHR165C	3zef	B
YIL109C	1pcx	A
YGR210C	1wxq	A
YDR362C	2j04	B
YFL022C	3l4g	A
YJR007W	1q46	A
YGR211W	2qkd	A
YHR047C	4kx7	A
YDL140C	3h0g	A
YDR304C	3ich	A
YDL219W	2okv	A
YGL194C	4a69	A
YKR024C	2i4i	A
YBR244W	3cmi	A
YOL142W	4ifd	G
YIL007C	3whj	A
YCL031C	4m5d	B
YDR002W	3m1i	B
YHR068W	1rlz	A
YJR121W	1fx0	B
YBR254C	1h3q	A
YKL193C	2omx	A
YNL102W	4fyd	A
YKL209C	4f4c	A
YIL010W	2a4v	A
YHR122W	3ux2	A
YDR390C	3kyc	B
YEL024W	1ezv	E
YDR023W	3qo5	A
YGL240W	1gqp	A
YDR298C	2wss	S
YOL059W	4fgw	A
YER036C	4fin	A
YNL238W	1ot5	A
YOR323C	1o20	A
YCR009C	2fic	A
YMR169C	1bi9	A
YPL228W	3kyh	A
YGR232W	1ixv	A
YEL046C	2fm1	A
YBL055C	3e2v	A
YPR035W	3fky	A
YLL018C	4j15	A
YPR019W	4fdg	B
YGL137W	2ynp	A
YCL009C	2f1f	A
YMR212C	4n5a	A
YBR093C	2gfi	A
YHR091C	1bs2	A
YMR089C	2ce7	A
YOR108W	3fig	A
YMR130W	3k1z	A
YHR179W	1bwl	A
YOR117W	3h4m	A
YNL049C	1pcx	A
YMR290C	3i5x	A
YDR305C	1fhi	A
YCL043C	2b5e	A
YJL035C	3dh1	A
YIR032C	2bdr	A

## Sheet: Noncatalytic LBS on enzymes
Noncatalytic ligand binding sites on enzymes
Yeast	PDB model	chain	Ligand bound	Ligand binding site residues
YDL230W	1t4j	A
YIL094C	3blw	A
YFL005W	4luc	A
YHR120W	2o8e	A
YKR014C	4luc	A
YCR005C	4jaf	A
YLR432W	4dqw	B
YOL061W	1dku	A
YGL179C	3nax	A
YDL080C	2vk8	A
YBR034C	3smq	A
YMR108W	2vk1	A
YBR160W	4ez7	A
YPL204W	1uwj	A
YJL164C	4dfx	E
YHR007C	1w0f	A
YKL184W	1njj	A
YKL190W	1iq5	A
YOR089C	4luc	A
YLR113W	3k3j	A
YLR262C	4luc	A
YOR257W	1iq5	A
YER095W	3ntu	A
YPL106C	3d2f	A
YDL064W	4mdk	A
YPR165W	4m1w	A
YMR109W	3mjx	A
YDR191W	4c7b	A
YOR339C	4mdk	A
YGL058W	4mdk	A
YLR259C	1svt	A
YER081W	1psd	A
YKL134C	4fxy	P
YER179W	3ntu	A
YBR249C	1of6	B
YHR137W	3ath	A
YDR373W	1iq5	A
YKL029C	1o0s	A
YAL038W	1a3w	A
YOR074C	4fgt	A
YCR072C	3mks	D
YIL074C	1psd	A
YKL104C	2poc	A
YKL116C	4dfx	E
YJL034W	4b9q	A
YJR109C	1cs0	A
YPL015C	4c7b	A
YGL026C	2cle	B
YIL035C	3h30	A
YHR039C	1uxv	A
YBR274W	3jvr	A
YMR139W	4ez7	A
YBR028C	4dfx	E
YNL045W	3fud	A
YJR045C	4b9q	A
YLL024C	3d2f	B
YGL106W	1iq5	A
YOR375C	1hwy	A
YPL111W	4cev	B
YDL066W	4ja8	A
YNL202W	4bo9	B
YHR030C	3k3j	A
YER070W	3s8c	A
YPR137W	3mks	D
YOR272W	3mks	D
YDR523C	4an3	A
YER103W	3d2f	B
YGL040C	1w5q	A
YBL068W	2h07	A
YLR133W	3zm9	A
YPR188C	1iq5	A
YIR036C	4bo9	B
YKL129C	3mjx	A
YBR169C	2qxl	A
YPL151C	3mks	D
YBR263W	1bj4	A
YLR389C	3tuv	A
YKL085W	1ldn	A
YCR092C	2o8e	A
YGR152C	4luc	A
YML001W	4luc	A
YDR035W	1og0	B
YIL066C	3tb9	A
YBR082C	4mdk	A
YDL108W	4ez7	A
YKL079W	4as7	A
YKR094C	4mdk	E
YNL093W	4luc	A
YPL140C	3sls	A
YGL253W	4dch	A
YNL036W	3e3f	B
YLR044C	2vk8	A
YLR377C	1frp	A
YPR060C	2csm	A
YMR116C	3mks	D
YLR208W	3mks	D
YNL274C	2p9g	A
YER090W	1i1q	A
YHR128W	1jlr	C
YHL011C	2h07	A
YAL062W	1hwy	A
YDR531W	2i7n	A
YDR097C	2o8e	A
YFL038C	4luc	A
YDR516C	4ixc	A
YOL128C	3k3i	A
YAR018C	3sls	A
YGR012W	1fcj	A
YFL009W	3mks	D
YCL040W	4dch	A
YOR025W	4c7b	A
YHR064C	3d2f	B
YLR058C	1bj4	A
YDL103C	4bqh	A
YPL209C	4dfx	E
YAL005C	3d2f	B
YNR033W	1i1q	A
YBR218C	3ho8	A
YGL062W	3ho8	A
YER099C	2h07	A
YEL012W	4mdk	A
YLR229C	4luc	A
YER055C	2vd3	A
YNL307C	4ez7	A
YER031C	4luc	A
YGL158W	4dfx	E
YIL125W	2y0p	A
YMR226C	4bo9	B
YKR055W	4luc	A
YIR035C	4bo9	B
YNL098C	4luc	A
YER052C	3c1n	B
YJR010W	1i2d	A
YCR027C	4luc	A
YPL203W	4dfx	E
YBL016W	3k3j	A
YMR300C	1ao0	A
YNL009W	4ja8	A
YIL042C	2bu8	A
YGL059W	2bu8	A
YPL031C	4ez7	A
YGL115W	2v8q	E
YGR040W	3k3i	A
YDL114W	4bo9	B
YIL046W	3mks	D
YNR001C	4jaf	A
YNL090W	4luc	A
YKL166C	4dfx	E
YDR147W	3zm9	A
YKL139W	4ez7	A
YEL020C	2vk1	A
YOR347C	1a3w	A
YGR092W	4dfx	E
YBL075C	3d2f	B
YFR053C	4dch	A
YJL106W	4ez7	A
YOR231W	3sls	A
YJL167W	3n45	F
YNL006W	3mks	D
YKL073W	3d2f	A
YGL210W	4luc	A
YDR092W	4mdk	A
YDL101C	3jvr	A
YNL317W	3mks	D
YOR136W	3blw	B
YBR109C	1iq5	A
YDL055C	4ho4	A
YGL202W	3ath	A
YNL037C	3blw	A
YDR177W	4mdk	A
YDL229W	3d2f	B
YBR035C	1jnw	A		FMN	106|111|17|191|201|
YBR117C	1trk	B		TPP	116|117|118|157|158|162|187|189|190|191|250|263|33|69|
YBR126C	2wtx	C		UDP	260|262|267|338|339|341|344|364|365|366|369|
YCL030C	1kar	B		HSM	138|262|360|361|367|
YDR039C	3fgo	A		ACP	174|188|205|487|492|494|515|516|562|628|	CZA	101|102|307|309|311|312|56|59|61|62|65|98|
YEL031W	3fgo	A		ACP	174|188|205|487|492|494|515|516|562|628|	CZA	101|102|307|309|311|312|56|59|61|62|65|98|
YGL167C	3fgo	A		ACP	174|188|205|487|492|494|515|516|562|628|	CZA	101|102|307|309|311|312|56|59|61|62|65|98|
YHR025W	1h74	B		ILE	138|140|141|16|17|187|23|235|260|261|
YJR139C	1ebf	A		NAD	11|115|116|13|14|15|16|340|40|41|93|94|
YKL152C	1bq4	A		BHC	113|114|14|183|204|7|89|
YKR002W	2hhp	A		FLC	224|232|233|234|	FLC	20|23|24|
YLR234W	1cy8	A		TMP	294|295|478|481|515|516|
YLR420W	1j79	B		NCD	102|139|18|20|221|222|250|252|254|266|267|44|
YMR217W	1gpm	D		AMP	233|234|235|258|260|315|405|
YOL033W	2cuz	A		GLU	187|205|209|41|5|7|9|
YOL056W	1bq4	A		BHC	113|114|14|183|204|7|89|
YOR356W	2gmh	A		UQ5	114|133|260|262|271|272|273|274|364|434|435|438|439|
YPL262W	1fuq	B		CIT	100|139|140|141|	SIF	124|126|129|130|132|
YPR048W	3ojx	A		NAP	298|533|535|566|567|596|597|602|604|606|632|635|636|639|
YPR074C	1trk	B		TPP	116|117|118|157|158|162|187|189|190|191|250|263|33|69|
YBL030C	1okc	A
YBR192W	1okc	A
YBR291C	1okc	A
YDL029W	3ukr	B
YDR140W	3q87	B
YEL006W	1okc	A
YER006W	1puj	A
YER146W	1loj	G
YGR096W	1okc	A
YHR002W	1okc	A
YIL006W	1okc	A
YIL134W	1okc	A
YIR005W	3lqv	A
YJL133W	1okc	A
YKL120W	1okc	A
YLL038C	1h0a	A
YML064C	1yvd	A
YMR056C	1okc	A
YMR079W	1aua	A
YMR090W	2q4b	A
YMR097C	1puj	A
YMR186W	2o1v	B
YNL206C	3tw1	A
YNL264C	1aua	A
YOL139C	1wkw	A
YOR130C	1okc	A
YOR222W	1okc	A
YOR357C	1ocu	A
YOR370C	1lv0	A
YPL059W	2wul	D
YPL134C	1okc	A
YPL178W	1n52	B
YPR011C	1okc	A
YPL040C	1ffy	A
YLR244C	4iu6	A
YJR084W	3t5x	A
YBR135W	1qb3	A
YBR248C	1jvn	A
YNR067C	4k35	A
YLR382C	1h3n	A
YFL045C	3f9r	A
YIL124W	3m1a	A
YDR083W	2zfu	A
YNL072W	1uax	A
YFR005C	4msx	A
YAL026C	2zxe	A
YIL062C	1k8k	G
YDR196C	1jjv	A
YBR202W	4fdg	B
YGR020C	4ix9	A
YNL288W	4cru	B
YOR048C	3fqd	A
YPL104W	4ah6	A
YIL106W	2hjn	A
YBR159W	4bmv	A
YCR002C	3t5d	A
YLR355C	3fr7	A
YBL015W	2g39	A
YLR300W	1h4p	A
YGL100W	3f3f	A
YHR112C	3acz	A
YNR007C	4gsl	C
YMR224C	4fbk	A
YPL239W	4bsz	B
YDL004W	2xok	H
YLR059C	1j9a	A
YBR054W	3am6	A
YDL042C	2hjh	A
YPL206C	2pz0	A
YGL171W	2db3	A
YNR052C	4b8a	B
YGR019W	1ohv	A
YHR032W	3mkt	A
YPL266W	1zq9	A
YLL057C	1os7	A
YOL016C	1a06	A
YOR226C	3lvl	A
YNL277W	2vat	A
YKR008W	2r10	A
YMR146C	3zwl	B
YDR226W	1aky	A
YJL036W	3dyt	A
YER009W	1gy7	A
YDL155W	2jgz	B
YOR288C	3ed3	A
YLR115W	2i7x	A
YML054C	1qcw	A
YOR141C	4am6	A
YER027C	2qlv	B
YBL106C	2oaj	A
YMR104C	1xjd	A
YGL044C	4eba	G
YER107C	3mmy	A
YMR246W	4m46	A
YPR036W	1ho8	A
YBR009C	4kud	B
YDR142C	3w15	A
YKR026C	3ecs	A
YFL044C	3by4	A
YKL019W	3dra	A
YKL060C	3qm3	A
YKL173W	1n0u	A
YGR200C	2ymu	A
YFL011W	4ja3	A
YNR026C	4h5i	A
YJL014W	4b2t	G
YKL113C	3q8k	A
YHR041C	2hzm	A
YKR039W	3ncy	A
YCR084C	2ymu	A
YPL065W	2caz	B
YOR134W	1grn	B
YMR131C	2xyi	A
YMR293C	4n0h	A
YER089C	2i0o	A
YML126C	2p8u	A
YPR141C	4etp	A
YGR158C	4ifd	F
YPL050C	3zf8	A
YOR003W	4dzt	A
YOL097C	2ip1	A
YPL129W	3qrl	A
YBR223C	3sq7	A
YNL241C	2bh9	A
YDR091C	3bk7	A
YJL203W	4dgw	B
YPL188W	3afo	A
YBR176W	3ez4	A
YGL238W	1wa5	C
YPL145C	1zi7	A
YLR216C	1ihg	A
YOL039W	3a1y	A
YGR185C	2dlc	X
YEL026W	2ale	A
YLL050C	1cfy	A
YDR021W	2hxy	A
YMR296C	2w8t	A
YHR008C	3rn4	A
YHR024C	1hr6	A
YDR188W	4b2t	Z
YGL236C	3ces	A
YGR021W	1lfp	A
YBR283C	1rhz	A
YBR205W	1s4n	A
YNL256W	2bmb	A
YMR278W	1tuo	A
YOR197W	4f6p	A
YDL014W	2ipx	A
YBR039W	3oe7	G
YDR116C	3tg8	A
YPL234C	2bl2	A
YLR090W	1nlt	A
YPR037C	1jr8	A
YJL194W	2qby	A
YHR111W	1jw9	B
YBL045C	1ezv	A
YDR036C	3bpt	A
YGR043C	3cq0	A
YOR241W	1o5z	A
YNL218W	3pvs	A
YBR088C	4l60	A
YKR038C	2vwb	A
YJL115W	1wg3	A
YPL064C	3bkp	A
YPL008W	2vsf	A
YDL116W	3jro	C
YMR023C	1xzp	A
YER042W	3pil	A
YLR409C	4nsx	A
YOR157C	3nzj	H
YGR248W	1y89	A
YMR267W	1e6a	A
YLR109W	4h86	A
YKR009C	2et6	A
YDR232W	2bwn	A
YER100W	2f4w	A
YBR175W	2g99	A
YKL196C	3bw6	A
YKL016C	2cly	B
YBR133C	4g56	A
YBR111C	3bm4	A
YGL019W	4nh1	C
YGR201C	1nhy	A
YJR042W	3f3f	C
YPL026C	3mwu	A
YIR011C	3q5w	A
YLR222C	2ymu	A
YDL201W	2vdv	E
YDR332W	3h1t	A
YIL033C	3tnp	B
YIL048W	2zxe	A
YDR189W	4cca	A
YFR052W	4b0z	A
YDR404C	2b8k	G
YHR132C	2pcu	A
YDR194C	3sqx	A
YOL049W	2hgs	A
YBR018C	1hxq	A
YIL104C	3uah	A
YOR076C	3p26	A
YBR213W	1kyq	A
YJR117W	4il3	A
YGR144W	3fpz	A
YGL155W	3dra	B
YBR193C	4h63	H
YBR222C	4fuq	A
YDL040C	4kvm	A
YEL027W	2bl2	A
YLR017W	1wta	A
YDR430C	4l3t	A
YDR487C	1tks	A
YER065C	1dqu	A
YCR036W	1gqt	A
YBR056W	1eqp	A
YDR037W	3bju	A
YER178W	1ni4	A
YFR014C	1a06	A
YBL019W	3w2y	A
YDR533C	1qvv	A
YMR166C	4c9g	A
YIL015W	1j71	A
YGL173C	3pie	A
YPL213W	1a9n	A
YDR395W	1wa5	C
YKL211C	1jcm	P
YLL002W	3cz7	A
YJL030W	4aez	B
YMR093W	2ynp	A
YMR268C	2ghp	A
YGL203C	1ac5	A
YDR244W	3cv0	A
YDL137W	1mr3	F
YER025W	2d74	A
YKR086W	2xau	A
YER078C	1jaw	A
YDL192W	1mr3	F
YDR489W	2e9x	D
YGR257C	4c9g	A
YIL078W	4hwt	A
YPL235W	2c9o	A
YBL050W	1qqe	A
YGL190C	3dw8	B
YGL018C	3uo3	A
YHR169W	2i4i	A
YNL022C	2b9e	A
YDL102W	3iay	A
YJR009C	2i5p	O
YPR145W	1ct9	A
YDR331W	4noj	A
YER139C	4fc8	A
YDL128W	4k1c	A
YLR433C	1aui	A
YDL111C	4ifd	E
YJL052W	2i5p	O
YML096W	1ct9	A
YIL003W	2ph1	A
YPR080W	1f60	A
YLR276C	1hv8	A
YFR044C	4g1p	A
YFR033C	3cx5	F
YJR096W	4gie	A
YER007C-A	3d79	A
YBR221C	3exe	B
YJL121C	3ovp	A
YBR103W	1r5m	A
YIL145C	2ejc	A
YLR378C	1rh5	A
YLR314C	3t5d	A
YOR327C	3b5n	A
YHR200W	2x5n	A
YML115C	3zf8	A
YOR278W	1jr2	A
YDR394W	3h4m	A
YIL114C	2jk4	A
YGL234W	2qk4	A
YAL029C	1lvk	A
YNL108C	2yn2	A
YOR065W	1ezv	D
YHL035C	4f4c	A
YMR301C	4myc	A
YFR002W	2rfo	A
YHR135C	2csn	A
YOL115W	3nyb	A
YOR243C	1z2z	A
YKR070W	3rf6	A
YCR105W	1piw	A
YER164W	3mwy	W
YKR087C	3c37	A
YPL236C	4o38	A
YOR274W	3eph	A
YOR232W	1dkg	A
YGR281W	4m1m	A
YEL042W	4cd3	A
YNL232W	4ifd	I
YEL019C	3htk	C
YDR120C	2dul	A
YHR117W	2gw1	A
YDR030C	1p22	A
YNL325C	3lwt	X
YPL258C	4jjp	A
YNL010W	2fea	A
YJL053W	2r51	A
YOR283W	3r7a	A
YLL001W	4bej	A
YOR168W	4h3s	A
YNL189W	1bk5	A
YPR173C	3eie	A
YJL031C	3dss	A
YML077W	3cue	C
YER013W	2xau	A
YMR092C	1pgu	A
YLR043C	3f3q	A
YOR120W	2alr	A
YPR073C	1d1p	A
YML035C	2a3l	A
YBR019C	1z45	A
YKL056C	1yz1	A
YKL009W	4nwb	A
YGL011C	4eu2	A
YLR248W	4fg7	A
YGL211W	3vrh	A
YKL041W	3frt	A
YNL107W	3rls	A
YLR438W	1gbn	A
YDR376W	1cjc	A
YJR040W	3org	A
YPR119W	4bcq	D
YPR103W	3nzj	K
YFL041W	1zpu	A
YDL174C	3pm9	A
YER091C	2nq5	A
YJR008W	3bcz	A
YBR011C	1pyp	A
YML082W	4l0o	H
YNL021W	2vqo	A
YGR095C	4ifd	D
YJL088W	1fb5	A
YHR029C	1ym5	A
YPL091W	2hqm	A
YOL112W	3qyb	A
YIL153W	2ixo	A
YIR029W	1o59	A
YHR074W	3ilv	A
YKL078W	2xau	A
YPL053C	1s4n	A
YDR009W	2aj4	A
YLR351C	1f89	A
YOL094C	1sxj	B
YHR018C	1auw	A
YDR408C	3tqr	A
YOR046C	3pew	A
YLR396C	4bx8	A
YGR195W	4ifd	B
YPL211W	1t5y	A
YEL021W	1dqw	A
YGL104C	4pyp	A
YHR210C	1yga	A
YBR237W	4ljy	A
YPR066W	1yov	B
YOR213C	3qrl	A
YGL224C	3opx	A
YDR397C	1jfi	B
YKL213C	3l3f	X
YNL220W	1iwe	A
YDL182W	3ivs	A
YHR098C	3eh2	A
YDL135C	4f38	B
YLR144C	4k35	A
YKR059W	2hyi	C
YPR058W	4c9g	A
YER023W	2rcy	A
YPL268W	1qas	A
YDR399W	2xbu	A
YKR084C	3p26	A
YBR021W	2jln	A
YGR255C	4n9x	A
YDL051W	1zh5	A
YOR236W	3cse	A
YPR118W	1w2w	A
YNR038W	1hv8	A
YJR016C	2gp4	A
YDL100C	4pwx	A
YNL020C	4bfm	A
YKL117W	2cg9	X
YDR062W	3a2b	A
YOR071C	2jln	A
YGL027C	4j5t	A
YJR076C	3t5d	A
YHR190W	3asx	A
YKL157W	4kx7	A
YBR003W	3aq0	A
YLR274W	4fdg	B
YPL149W	2dyo	A
YHR075C	3c5w	P
YPR082C	1qgv	A
YHR019C	2xgt	A
YJR110W	1zsq	A
YPL101W	4a8j	A
YBR127C	3tgw	A
YAL061W	4ej6	A
YHR176W	2gv8	A
YGR163W	3r7w	B
YDR497C	4lds	A
YFL053W	1un9	A
YDR368W	4gac	A
YDL164C	1x9n	A
YKL140W	1k8q	A
YPR110C	4c2m	C
YAL058W	3rg0	A
YKL013C	1k8k	F
YHR037W	4oe6	A
YIL076W	3mv2	B
YMR310C	1k3r	A
YGR054W	3wj9	A
YDR424C	4ds1	A
YNL223W	2d1i	A
YOR341W	4c2m	A
YGR094W	1gax	A
YGR109C	2jgz	B
YJR103W	3nva	A
YHR028C	1orv	A
YBR265W	3guy	A
YLR343W	2w61	A
YER133W	1u32	A
YOL021C	4ifd	J
YER020W	3onw	A
YER162C	2qsf	A
YDL190C	3m62	A
YBR020W	3v5r	A
YKL212W	3lwt	X
YNL265C	3ggy	A
YER037W	3nuq	A
YER057C	3quw	A
YJL111W	4b2t	H
YCR014C	3uxo	A
YGL184C	1ibj	A
YLR085C	1yag	A
YMR058W	1zpu	A
YDR061W	4fin	A
YKL114C	1qtw	A
YBR002C	4h8e	A
YKL154W	2ged	A
YKR003W	4b2z	A
YDR158W	3hsk	A
YPL004C	3plt	A
YOR164C	4pwx	E
YKR061W	1s4n	A
YLR429W	2aq5	A
YOR265W	1qsd	A
YDR050C	4ff7	A
YGR061C	4lgy	A
YNL312W	4gnx	B
YGL120C	2xau	A
YIR038C	4hz4	A
YDL134C	2ie4	C
YEL071W	3pm9	A
YKL132C	1o5z	A
YHR171W	3rui	A
YKL189W	1upk	A
YJL124C	4m75	A
YKL094W	3hju	A
YDR261C	1cz1	A
YIR002C	1wp9	A
YGL213C	1s4u	X
YGR052W	3daj	A
YBL080C	3al0	B
YGR205W	1odf	A
YJR017C	1yw5	A
YHR057C	4frv	A
YJL060W	3b46	A
YDL205C	3ecr	A
YML080W	3b0v	C
YLR291C	3vm6	A
YKL210W	4ii2	A
YOL103W	4lds	A
YDR190C	2c9o	A
YML070W	1un9	A
YGR108W	2jgz	B
YGR207C	1efp	B
YOR004W	4mj7	A
YDR212W	4b2t	A
YIL155C	3da1	A
YJR099W	1cmx	A
YPL157W	3gdh	A
YDR280W	4ifd	A
YDR418W	2otj	I
YGR028W	3d8b	A
YMR222C	1ycd	A
YIL075C	4ady	A
YHR038W	1dd5	A
YIL020C	2agk	A
YNR074C	3lb8	A
YOR099W	1s4n	A
YFR010W	1vjv	A
YNL222W	3o2s	B
YDR506C	1zpu	A
YGR037C	2fdq	A
YLR304C	1b0m	A
YBL039C	3nva	A
YOR362C	3oeu	F
YDL022W	4fgw	A
YHR096C	4ja3	A
YGR271W	4bgd	A
YMR208W	2r3v	A
YNL088W	4fm9	A
YOR001W	2hbj	A
YNL200C	1jzt	A
YDR111C	3ihj	A
YDR510W	3qht	A
YPL119C	2i4i	A
YPR010C	4c2m	B
YMR137C	4b87	A
YDR164C	4cca	A
YJR069C	4f95	A
YOR258W	3spd	A
YLR210W	2jgz	B
YPL096W	3esw	A
YER175C	3g5t	A
YER105C	4mhc	A
YPL078C	2cly	A
YLL011W	2ymu	A
YGL130W	3kyh	C
YLR417W	1w7p	D
YKR048C	2z2r	A
YOR194C	1rm1	C
YPL003W	2nvu	A
YPR067W	1r94	A
YML092C	4hrc	A
YDR257C	3qxy	A
YJR074W	1eq6	A
YPR127W	3uyi	A
YIR028W	2jln	A
YHR163W	1y89	A
YBR167C	3iab	B
YBR241C	4pyp	A
YPL196W	4acj	A
YOR005C	3w1b	A
YNL168C	1nkq	A
YDR364C	2g99	A
YDR099W	3ubw	A
YBR121C	2pmf	A
YMR015C	2ve3	A
YJL125C	1o54	A
YDL166C	1rkb	A
YNL064C	1nlt	A
YOR110W	2yn0	A
YDR004W	2zjb	A
YMR312W	4a8j	C
YNL007C	4j80	A
YHR204W	1nxc	A
YDR536W	4lds	A
YBR252W	3f4f	A
YGR116W	3psf	A
YNL281W	1usv	B
YNR035C	1k8k	D
YDR019C	1wsr	A
YJL085W	2b7m	A
YDL209C	3u1l	A
YLL058W	4l0o	H
YGL246C	3fqd	B
YBR089C-A	1qrv	A
YDR045C	3qt1	I
YHR092C	4ja3	A
YPL232W	1fio	A
YGL043W	1y1v	S
YOR185C	3m1i	A
YPL214C	3nm1	A
YGR029W	4e0i	A
YOR334W	3rkg	A
YOL064C	1k9y	A
YBL023C	4fdg	B
YGL078C	2i4i	A
YDR435C	2ob1	A
YOR253W	2ob0	A
YEL039C	1yea	A
YDR258C	3pxi	A
YAR007C	4gnx	C
YGR010W	1kqn	A
YDR234W	4kp2	A
YGR218W	3gb8	A
YGR267C	1fb1	A
YGL091C	2ph1	A
YDL125C	3ksv	A
YPR006C	1dqu	A
YPL002C	1u5t	A
YKL017C	4b3g	A
YLL029W	3ctz	A
YER017C	2ce7	A
YNL112W	2i4i	A
YLR027C	1yaa	A
YDL132W	1u6g	A
YDL025C	4bfm	A
YLR293C	3m1i	A
YBR104W	4c9g	A
YBL091C	1b59	A
YKL021C	1p22	A
YPL048W	1nhy	A
YDR372C	3kn1	A
YKL145W	3h4m	A
YLR260W	3vzb	A
YNL063W	2b3t	A
YKR001C	4bej	A
YJL006C	2i53	A
YIR034C	3ugk	A
YDR165W	2vdu	B
YFL018C	1dxl	A
YJR068W	1sxj	D
YJL139C	1s4n	A
YDL178W	3pm9	A
YDL207W	3peu	B
YMR038C	1jk9	B
YNL025C	3rgf	B
YNR029C	1nij	A
YGR091W	3siu	B
YHR001W	4b2z	A
YDR477W	3h4j	B
YBR199W	1s4n	A
YML121W	3r7w	A
YNL134C	3b6z	A
YPL135W	3lvl	A
YHL014C	1ni3	A
YOR128C	3k5h	A
YFL036W	1aro	P
YJR133W	2xbu	A
YIL051C	3quw	A
YKL058W	1rm1	B
YNR043W	1fi4	A
YBL022C	3m6a	A
YOR095C	1xtz	A
YEL038W	2g80	A
YLL026W	4ciu	A
YOR351C	2wei	A
YHR012W	1w24	A
YIL022W	3qk9	A
YHR202W	3c9f	A
YLR285W	3bzb	A
YPL195W	1w63	A
YBR025C	1ni3	A
YER016W	2r8u	A
YGR286C	1r30	A
YDL131W	3ivs	A
YMR277W	3ef1	A
YMR095C	2ywd	A
YGL125W	3apt	A
YDL033C	2hma	A
YMR239C	4oog	C
YLR028C	1p4r	A
YER136W	2bcg	G
YOR217W	1sxj	A
YBL035C	3flo	A
YCR057C	2ymu	A
YLR060W	3l4g	B
YPR047W	3cmq	A
YDR044W	1tk1	A
YKR080W	1edz	A
YJR032W	1ihg	A
YIR037W	3cmi	A
YDR071C	1b6b	A
YJL101C	3ig5	A
YDR353W	3d8x	A
YOL080C	1wlj	A
YPR167C	2oq2	A
YML087C	2eix	A
YBR010W	4kud	A
YGR208W	3p96	A
YHR042W	2bpo	A
YOR190W	1h4p	A
YLR303W	2ctz	A
YOR319W	4f02	A
YBL074C	4ili	A
YGR264C	1rqg	A
YPR178W	1a0r	B
YDL208W	2ozb	A
YDR339C	4mj7	A
YFL037W	3ryc	B
YNL111C	1eue	A
YPR086W	4bbr	M
YPL117C	2dho	A
YDR371W	1d2k	A
YDR308C	1yke	B
YJL072C	2eho	C
YOR112W	3vwa	A
YFL017C	1i1d	A
YDL168W	4dl9	A
YKL144C	2ckz	B
YGR173W	4a9a	A
YBR234C	1k8k	C
YPR088C	2v3c	C
YHR072W	1w6k	A
YNL253W	2co0	A
YCL035C	3c1r	A
YGL221C	2fyw	A
YNL290W	1sxj	C
YGR123C	3icf	A
YMR314W	4g4s	F
YAL021C	4b8c	D
YBR298C	4lds	A
YGR090W	4m5d	A
YFR028C	1ohc	A
YIL034C	3aa0	B
YIL043C	2eix	A
YKL071W	1sny	A
YDR292C	3b9q	A
YAL036C	4a9a	A
YML120C	4g9k	A
YHR106W	3d8x	A
YBL036C	1ct5	A
YNL229C	1hqo	A
YMR238W	4bok	A
YDL030W	4dgw	A
YPL218W	1m2o	B
YDR047W	3gw3	A
YOR201C	1gz0	A
YMR180C	1d8h	A
YGL163C	1z3i	X
YKL216W	1dor	A
YOR209C	1vlp	A
YPL252C	2wlb	A
YOR126C	3mil	A
YJL046W	2e5a	A
YJL026W	1jk0	A
YDR272W	1qh3	A
YGR289C	4pyp	A
YNL318C	4pyp	A
YOR160W	4c0p	A
YBR006W	3jz4	A
YDR502C	2p02	A
YER171W	2vsf	A
YDL047W	3p71	C
YDR101C	2q8k	A
YDR341C	1bs2	A
YDL090C	1jcq	B
YMR061W	4e85	A
YDL145C	3mkq	A
YKL127W	1c47	A
YNL061W	1ixk	A
YHR209W	3g5t	A
YKL067W	3b54	A
YPR135W	4c8h	A
YPL175W	2jjm	A
YJL166W	2ibz	G
YLR423C	4hpq	C
YJL200C	1b0m	A
YJL102W	1fnm	A
YKR056W	2jjq	A
YKL150W	2eix	A
YOR173W	1xml	B
YCR098C	4j05	A
YDR243C	2db3	A
YLR172C	3i4t	A
YGR209C	2fa4	A
YIR008C	4lim	A
YLR240W	3ls8	A
YLR195C	1iic	A
YML123C	4j05	A
YLR239C	1w66	A
YOR275C	2xs1	A
YJR024C	4m6r	A
YBR242W	4dmb	A
YNL029C	1s4n	A
YHR166C	3zn3	A
YJR131W	1dl2	A
YDR338C	3mkt	A
YGL097W	1a12	A
YMR308C	3w3u	A
YMR183C	1fio	A
YGR024C	3wbz	A
YOR259C	3h4m	A
YEL036C	3zf8	A
YDR400W	3g5i	A
YJR104C	1f1g	A
YIL162W	4eqv	A
YHR129C	4efh	A
YML130C	3m31	A
YMR315W	1zh8	A
YLR328W	1kqn	A
YDR481C	3e2d	A
YER014W	3nks	A
YER172C	4f92	B
YCR035C	4ifd	C
YBR058C	3ihp	A
YEL058W	2dka	A
YBR061C	2nyu	A
YOR145C	2e3u	A
YFL034C-B	1pi1	A
YPR025C	1jkw	A
YBR087W	1sxj	E
YHR107C	3t5d	A
YMR237W	4in3	B
YEL029C	1lhp	A
YMR228W	1i4w	A
YGL245W	2rd2	A
YCR051W	4hb5	A
YGR006W	1dvk	A
YDL119C	4c9g	A
YLR289W	2ywe	A
YBL091C-A	3ikk	A
YJR065C	1k8k	A
YPL010W	3tjz	C
YHR058C	4h63	F
YML085C	4drx	A
YDR242W	4hbp	A
YLR175W	3u28	A
YBL056W	2i0o	A
YML067C	3zlc	A
YER003C	1pmi	A
YDR173C	2iew	A
YKR017C	4kbl	A
YBR072W	3w1z	A
YBL076C	1ile	A
YMR113W	1o5z	A
YMR297W	1wpx	A
YKR068C	3cue	D
YPR032W	2oaj	A
YJR047C	3er0	A
YAL016W	1b3u	A
YOR070C	1fkm	A
YKL080W	1u7l	A
YPL152W	2ixn	A
YBL099W	3oaa	A
YKL186C	1of5	B
YBL078C	3rui	B
YPL029W	3rc3	A
YGL196W	3anu	A
YKL126W	3iw4	A
YLR209C	1fxu	A
YPL061W	4fr8	A
YLR370C	1k8k	E
YDR454C	1gky	A
YOL093W	4jwj	A
YIL070C	3qv0	A
YJR105W	1bx4	A
YOL140W	2e54	A
YML131W	4b7c	A
YJL092W	1pjr	A
YBR256C	1kzl	A
YKL002W	3frt	A
YLR345W	2bif	A
YJL081C	3qb0	A
YMR318C	1piw	A
YGR181W	3cjh	A
YDR135C	4f4c	A
YAR003W	4cy3	A
YER148W	1rm1	A
YGL242C	4hll	A
YDR013W	2q9q	C
YOL068C	2hjh	A
YOL133W	4a0k	B
YPL001W	1bob	A
YER051W	2yu1	A
YJL024C	4hmy	S
YKR076W	3ppu	A
YBL057C	1q7s	A
YBR073W	1z3i	X
YDR225W	1id3	C
YDR172W	1r5b	A
YPR033C	4g84	A
YLR129W	2ymu	A
YPR120C	4ii5	B
YPR062W	1ox7	A
YBR026C	1h0k	A
YOR184W	3e77	A
YDL007W	3h4m	A
YDR385W	1n0u	A
YDL010W	3l4n	A
YPR024W	2ce7	A
YDL045C	2wsi	A
YLR163C	1hr7	B
YMR018W	1fch	A
YJL011C	2ckz	A
YDL143W	4b2t	D
YBL079W	4mhc	A
YPL093W	2e87	A
YER086W	1tdj	A
YMR027W	3pt1	A
YKL125W	3tj1	A
YOR115C	2j3t	B
YDR267C	2hes	X
YLR286C	2uy2	A
YJL208C	3ism	A
YPL060W	3rkg	A
YMR145C	4g9k	A
YJR064W	4b2t	E
YGR223C	4exv	A
YDL085W	4g9k	A
YGL095C	1epu	A
YOR250C	2npi	A
YLR359W	4flc	A
YHR069C	4ifd	H
YIL142W	4b2t	B
YHR065C	2i4i	A
YHR005C	2xns	B
YKL192C	1x3o	A
YNL154C	2csn	A
YDL236W	1zjj	A
YFR009W	4fin	A
YBR139W	1wpx	A
YBR115C	2vsq	A
YKL081W	1nhy	A
YNL262W	4m8o	A
YKR098C	3i3t	A
YNR011C	3kx2	B
YDR129C	1rt8	A
YML125C	2eix	A
YGL208W	2qlv	B
YGR086C	3plt	A
YOL143C	1ejb	A
YGR031W	3bf8	A
YGR124W	1ct9	A
YOR035C	3opb	A
YNR027W	2yxt	A
YJR142W	3dup	A
YOR251C	3utn	X
YPR181C	3efo	A
YBR092C	2gfi	A
YDR529C	2ibz	F
YOR204W	2i4i	A
YDL006W	2p8e	A
YER123W	2csn	A
YDR483W	1s4n	A
YOR219C	1orv	A
YER061C	2c9h	A
YLR022C	1p9q	C
YOR246C	3rd5	A
YEL034W	3er0	A
YNR050C	1e5l	A
YCL017C	1p3w	B
YGR180C	1jk0	B
YOL010W	3pqv	A
YGL048C	3h4m	A
YGL243W	1zy7	A
YCR053W	1kl7	A
YKL106W	1yaa	A
YPR029C	1w63	A
YDR075W	4i5l	C
YFL048C	2a6y	A
YBR014C	3l4n	A
YLR299W	2e0w	A
YHR187W	4a8j	B
YDL084W	1xtk	A
YCR073W-A	3ico	A
YMR120C	1p4r	A
YOR143C	1ig0	A
YER005W	3zx3	A
YGL116W	4aez	A
YCR024C	1x54	A
YDR518W	2b5e	A
YGL136C	2nyu	A
YDL188C	4i5l	C
YOR280C	1ycd	A
YGR007W	3elb	A
YNL315C	2p4f	A
YOR299W	4in3	B
YDR224C	4kud	D
YDL171C	1llw	A
YHR165C	3zef	B
YIL109C	1pcx	A
YGR210C	1wxq	A
YDR362C	2j04	B
YFL022C	3l4g	A
YJR007W	1q46	A
YGR211W	2qkd	A
YHR047C	4kx7	A
YDL140C	3h0g	A
YDR304C	3ich	A
YDL219W	2okv	A
YGL194C	4a69	A
YKR024C	2i4i	A
YBR244W	3cmi	A
YOL142W	4ifd	G
YIL007C	3whj	A
YCL031C	4m5d	B
YDR002W	3m1i	B
YHR068W	1rlz	A
YJR121W	1fx0	B
YBR254C	1h3q	A
YKL193C	2omx	A
YNL102W	4fyd	A
YKL209C	4f4c	A
YIL010W	2a4v	A
YHR122W	3ux2	A
YDR390C	3kyc	B
YEL024W	1ezv	E
YDR023W	3qo5	A
YGL240W	1gqp	A
YDR298C	2wss	S
YOL059W	4fgw	A
YER036C	4fin	A
YNL238W	1ot5	A
YOR323C	1o20	A
YCR009C	2fic	A
YMR169C	1bi9	A
YPL228W	3kyh	A
YGR232W	1ixv	A
YEL046C	2fm1	A
YBL055C	3e2v	A
YPR035W	3fky	A
YLL018C	4j15	A
YPR019W	4fdg	B
YGL137W	2ynp	A
YCL009C	2f1f	A
YMR212C	4n5a	A
YBR093C	2gfi	A
YHR091C	1bs2	A
YMR089C	2ce7	A
YOR108W	3fig	A
YMR130W	3k1z	A
YHR179W	1bwl	A
YOR117W	3h4m	A
YNL049C	1pcx	A
YMR290C	3i5x	A
YDR305C	1fhi	A
YCL043C	2b5e	A
YJL035C	3dh1	A
YIR032C	2bdr	A

## Sheet: LBS non enzymes
Ligand binding sites on non-enzymes
Yeast	PDB model	chain	Ligand	Ligand binding site residues	Ligand	Ligand binding site residues
YDL230W	1t4j	A
YIL094C	3blw	A
YFL005W	4luc	A
YHR120W	2o8e	A
YKR014C	4luc	A
YCR005C	4jaf	A
YLR432W	4dqw	B
YOL061W	1dku	A
YGL179C	3nax	A
YDL080C	2vk8	A
YBR034C	3smq	A
YMR108W	2vk1	A
YBR160W	4ez7	A
YPL204W	1uwj	A
YJL164C	4dfx	E
YHR007C	1w0f	A
YKL184W	1njj	A
YKL190W	1iq5	A
YOR089C	4luc	A
YLR113W	3k3j	A
YLR262C	4luc	A
YOR257W	1iq5	A
YER095W	3ntu	A
YPL106C	3d2f	A
YDL064W	4mdk	A
YPR165W	4m1w	A
YMR109W	3mjx	A
YDR191W	4c7b	A
YOR339C	4mdk	A
YGL058W	4mdk	A
YLR259C	1svt	A
YER081W	1psd	A
YKL134C	4fxy	P
YER179W	3ntu	A
YBR249C	1of6	B
YHR137W	3ath	A
YDR373W	1iq5	A
YKL029C	1o0s	A
YAL038W	1a3w	A
YOR074C	4fgt	A
YCR072C	3mks	D
YIL074C	1psd	A
YKL104C	2poc	A
YKL116C	4dfx	E
YJL034W	4b9q	A
YJR109C	1cs0	A
YPL015C	4c7b	A
YGL026C	2cle	B
YIL035C	3h30	A
YHR039C	1uxv	A
YBR274W	3jvr	A
YMR139W	4ez7	A
YBR028C	4dfx	E
YNL045W	3fud	A
YJR045C	4b9q	A
YLL024C	3d2f	B
YGL106W	1iq5	A
YOR375C	1hwy	A
YPL111W	4cev	B
YDL066W	4ja8	A
YNL202W	4bo9	B
YHR030C	3k3j	A
YER070W	3s8c	A
YPR137W	3mks	D
YOR272W	3mks	D
YDR523C	4an3	A
YER103W	3d2f	B
YGL040C	1w5q	A
YBL068W	2h07	A
YLR133W	3zm9	A
YPR188C	1iq5	A
YIR036C	4bo9	B
YKL129C	3mjx	A
YBR169C	2qxl	A
YPL151C	3mks	D
YBR263W	1bj4	A
YLR389C	3tuv	A
YKL085W	1ldn	A
YCR092C	2o8e	A
YGR152C	4luc	A
YML001W	4luc	A
YDR035W	1og0	B
YIL066C	3tb9	A
YBR082C	4mdk	A
YDL108W	4ez7	A
YKL079W	4as7	A
YKR094C	4mdk	E
YNL093W	4luc	A
YPL140C	3sls	A
YGL253W	4dch	A
YNL036W	3e3f	B
YLR044C	2vk8	A
YLR377C	1frp	A
YPR060C	2csm	A
YMR116C	3mks	D
YLR208W	3mks	D
YNL274C	2p9g	A
YER090W	1i1q	A
YHR128W	1jlr	C
YHL011C	2h07	A
YAL062W	1hwy	A
YDR531W	2i7n	A
YDR097C	2o8e	A
YFL038C	4luc	A
YDR516C	4ixc	A
YOL128C	3k3i	A
YAR018C	3sls	A
YGR012W	1fcj	A
YFL009W	3mks	D
YCL040W	4dch	A
YOR025W	4c7b	A
YHR064C	3d2f	B
YLR058C	1bj4	A
YDL103C	4bqh	A
YPL209C	4dfx	E
YAL005C	3d2f	B
YNR033W	1i1q	A
YBR218C	3ho8	A
YGL062W	3ho8	A
YER099C	2h07	A
YEL012W	4mdk	A
YLR229C	4luc	A
YER055C	2vd3	A
YNL307C	4ez7	A
YER031C	4luc	A
YGL158W	4dfx	E
YIL125W	2y0p	A
YMR226C	4bo9	B
YKR055W	4luc	A
YIR035C	4bo9	B
YNL098C	4luc	A
YER052C	3c1n	B
YJR010W	1i2d	A
YCR027C	4luc	A
YPL203W	4dfx	E
YBL016W	3k3j	A
YMR300C	1ao0	A
YNL009W	4ja8	A
YIL042C	2bu8	A
YGL059W	2bu8	A
YPL031C	4ez7	A
YGL115W	2v8q	E
YGR040W	3k3i	A
YDL114W	4bo9	B
YIL046W	3mks	D
YNR001C	4jaf	A
YNL090W	4luc	A
YKL166C	4dfx	E
YDR147W	3zm9	A
YKL139W	4ez7	A
YEL020C	2vk1	A
YOR347C	1a3w	A
YGR092W	4dfx	E
YBL075C	3d2f	B
YFR053C	4dch	A
YJL106W	4ez7	A
YOR231W	3sls	A
YJL167W	3n45	F
YNL006W	3mks	D
YKL073W	3d2f	A
YGL210W	4luc	A
YDR092W	4mdk	A
YDL101C	3jvr	A
YNL317W	3mks	D
YOR136W	3blw	B
YBR109C	1iq5	A
YDL055C	4ho4	A
YGL202W	3ath	A
YNL037C	3blw	A
YDR177W	4mdk	A
YDL229W	3d2f	B
YBR035C	1jnw	A
YBR117C	1trk	B
YBR126C	2wtx	C
YCL030C	1kar	B
YDR039C	3fgo	A
YEL031W	3fgo	A
YGL167C	3fgo	A
YHR025W	1h74	B
YJR139C	1ebf	A
YKL152C	1bq4	A
YKR002W	2hhp	A
YLR234W	1cy8	A
YLR420W	1j79	B
YMR217W	1gpm	D
YOL033W	2cuz	A
YOL056W	1bq4	A
YOR356W	2gmh	A
YPL262W	1fuq	B
YPR048W	3ojx	A
YPR074C	1trk	B
YBL030C	1okc	A		CXT	123|127|182|183|186|187|227|230|231|234|79|87|91|
YBR192W	1okc	A		CXT	123|127|182|183|186|187|227|230|231|234|79|87|91|
YBR291C	1okc	A		CXT	123|127|182|183|186|187|227|230|231|234|79|87|91|
YDL029W	3ukr	B		CKH	202|203|204|209|212|246|247|248|250|252|
YDR140W	3q87	B		SAM	10|31|33|37|4|51|52|53|68|69|70|85|86|87|95|96|
YEL006W	1okc	A		CXT	123|127|182|183|186|187|227|230|231|234|79|87|91|
YER006W	1puj	A		GNP	129|130|131|132|133|134|135|174|58|59|61|62|86|87|88|
YER146W	1loj	G		URI	46|48|72|73|74|
YGR096W	1okc	A		CXT	123|127|182|183|186|187|227|230|231|234|79|87|91|
YHR002W	1okc	A		CXT	123|127|182|183|186|187|227|230|231|234|79|87|91|
YIL006W	1okc	A		CXT	123|127|182|183|186|187|227|230|231|234|79|87|91|
YIL134W	1okc	A		CXT	123|127|182|183|186|187|227|230|231|234|79|87|91|
YIR005W	3lqv	A		ADE	22|61|91|92|93|96|97|99|
YJL133W	1okc	A		CXT	123|127|182|183|186|187|227|230|231|234|79|87|91|
YKL120W	1okc	A		CXT	123|127|182|183|186|187|227|230|231|234|79|87|91|
YLL038C	1h0a	A		I3P	11|25|29|30|63|69|7|73|8|
YML064C	1yvd	A		GNP	118|119|121|122|14|148|149|15|150|16|17|18|19|20|30|31|32|34|36|37|63|
YMR056C	1okc	A		CXT	123|127|182|183|186|187|227|230|231|234|79|87|91|
YMR079W	1aua	A		BOG	202|207|208|209|212|240|
YMR090W	2q4b	A		NAP	103|11|13|131|132|133|14|15|155|16|174|175|177|205|38|56|57|76|77|78|
YMR097C	1puj	A		GNP	129|130|131|132|133|134|135|174|58|59|61|62|86|87|88|
YMR186W	2o1v	B		ADP	107|111|149|154|162|198|199|245|
YNL206C	3tw1	A		AHN	217|237|238|253|297|300|301|
YNL264C	1aua	A		BOG	202|207|208|209|212|240|
YOL139C	1wkw	A		GTA	101|102|103|157|162|204|205|206|207|208|211|56|
YOR130C	1okc	A		CXT	123|127|182|183|186|187|227|230|231|234|79|87|91|
YOR222W	1okc	A		CXT	123|127|182|183|186|187|227|230|231|234|79|87|91|
YOR357C	1ocu	A		PIB	112|113|118|127|81|82|83|86|
YOR370C	1lv0	A		GER	25|430|431|93|
YPL059W	2wul	D		GSH	101|108|109|121|122|123|59|67|69|97|
YPL134C	1okc	A		CXT	123|127|182|183|186|187|227|230|231|234|79|87|91|
YPL178W	1n52	B		GTG	112|114|115|116|123|127|128|133|134|138|20|43|83|
YPR011C	1okc	A		CXT	123|127|182|183|186|187|227|230|231|234|79|87|91|
YPL040C	1ffy	A
YLR244C	4iu6	A
YJR084W	3t5x	A
YBR135W	1qb3	A
YBR248C	1jvn	A
YNR067C	4k35	A
YLR382C	1h3n	A
YFL045C	3f9r	A
YIL124W	3m1a	A
YDR083W	2zfu	A
YNL072W	1uax	A
YFR005C	4msx	A
YAL026C	2zxe	A
YIL062C	1k8k	G
YDR196C	1jjv	A
YBR202W	4fdg	B
YGR020C	4ix9	A
YNL288W	4cru	B
YOR048C	3fqd	A
YPL104W	4ah6	A
YIL106W	2hjn	A
YBR159W	4bmv	A
YCR002C	3t5d	A
YLR355C	3fr7	A
YBL015W	2g39	A
YLR300W	1h4p	A
YGL100W	3f3f	A
YHR112C	3acz	A
YNR007C	4gsl	C
YMR224C	4fbk	A
YPL239W	4bsz	B
YDL004W	2xok	H
YLR059C	1j9a	A
YBR054W	3am6	A
YDL042C	2hjh	A
YPL206C	2pz0	A
YGL171W	2db3	A
YNR052C	4b8a	B
YGR019W	1ohv	A
YHR032W	3mkt	A
YPL266W	1zq9	A
YLL057C	1os7	A
YOL016C	1a06	A
YOR226C	3lvl	A
YNL277W	2vat	A
YKR008W	2r10	A
YMR146C	3zwl	B
YDR226W	1aky	A
YJL036W	3dyt	A
YER009W	1gy7	A
YDL155W	2jgz	B
YOR288C	3ed3	A
YLR115W	2i7x	A
YML054C	1qcw	A
YOR141C	4am6	A
YER027C	2qlv	B
YBL106C	2oaj	A
YMR104C	1xjd	A
YGL044C	4eba	G
YER107C	3mmy	A
YMR246W	4m46	A
YPR036W	1ho8	A
YBR009C	4kud	B
YDR142C	3w15	A
YKR026C	3ecs	A
YFL044C	3by4	A
YKL019W	3dra	A
YKL060C	3qm3	A
YKL173W	1n0u	A
YGR200C	2ymu	A
YFL011W	4ja3	A
YNR026C	4h5i	A
YJL014W	4b2t	G
YKL113C	3q8k	A
YHR041C	2hzm	A
YKR039W	3ncy	A
YCR084C	2ymu	A
YPL065W	2caz	B
YOR134W	1grn	B
YMR131C	2xyi	A
YMR293C	4n0h	A
YER089C	2i0o	A
YML126C	2p8u	A
YPR141C	4etp	A
YGR158C	4ifd	F
YPL050C	3zf8	A
YOR003W	4dzt	A
YOL097C	2ip1	A
YPL129W	3qrl	A
YBR223C	3sq7	A
YNL241C	2bh9	A
YDR091C	3bk7	A
YJL203W	4dgw	B
YPL188W	3afo	A
YBR176W	3ez4	A
YGL238W	1wa5	C
YPL145C	1zi7	A
YLR216C	1ihg	A
YOL039W	3a1y	A
YGR185C	2dlc	X
YEL026W	2ale	A
YLL050C	1cfy	A
YDR021W	2hxy	A
YMR296C	2w8t	A
YHR008C	3rn4	A
YHR024C	1hr6	A
YDR188W	4b2t	Z
YGL236C	3ces	A
YGR021W	1lfp	A
YBR283C	1rhz	A
YBR205W	1s4n	A
YNL256W	2bmb	A
YMR278W	1tuo	A
YOR197W	4f6p	A
YDL014W	2ipx	A
YBR039W	3oe7	G
YDR116C	3tg8	A
YPL234C	2bl2	A
YLR090W	1nlt	A
YPR037C	1jr8	A
YJL194W	2qby	A
YHR111W	1jw9	B
YBL045C	1ezv	A
YDR036C	3bpt	A
YGR043C	3cq0	A
YOR241W	1o5z	A
YNL218W	3pvs	A
YBR088C	4l60	A
YKR038C	2vwb	A
YJL115W	1wg3	A
YPL064C	3bkp	A
YPL008W	2vsf	A
YDL116W	3jro	C
YMR023C	1xzp	A
YER042W	3pil	A
YLR409C	4nsx	A
YOR157C	3nzj	H
YGR248W	1y89	A
YMR267W	1e6a	A
YLR109W	4h86	A
YKR009C	2et6	A
YDR232W	2bwn	A
YER100W	2f4w	A
YBR175W	2g99	A
YKL196C	3bw6	A
YKL016C	2cly	B
YBR133C	4g56	A
YBR111C	3bm4	A
YGL019W	4nh1	C
YGR201C	1nhy	A
YJR042W	3f3f	C
YPL026C	3mwu	A
YIR011C	3q5w	A
YLR222C	2ymu	A
YDL201W	2vdv	E
YDR332W	3h1t	A
YIL033C	3tnp	B
YIL048W	2zxe	A
YDR189W	4cca	A
YFR052W	4b0z	A
YDR404C	2b8k	G
YHR132C	2pcu	A
YDR194C	3sqx	A
YOL049W	2hgs	A
YBR018C	1hxq	A
YIL104C	3uah	A
YOR076C	3p26	A
YBR213W	1kyq	A
YJR117W	4il3	A
YGR144W	3fpz	A
YGL155W	3dra	B
YBR193C	4h63	H
YBR222C	4fuq	A
YDL040C	4kvm	A
YEL027W	2bl2	A
YLR017W	1wta	A
YDR430C	4l3t	A
YDR487C	1tks	A
YER065C	1dqu	A
YCR036W	1gqt	A
YBR056W	1eqp	A
YDR037W	3bju	A
YER178W	1ni4	A
YFR014C	1a06	A
YBL019W	3w2y	A
YDR533C	1qvv	A
YMR166C	4c9g	A
YIL015W	1j71	A
YGL173C	3pie	A
YPL213W	1a9n	A
YDR395W	1wa5	C
YKL211C	1jcm	P
YLL002W	3cz7	A
YJL030W	4aez	B
YMR093W	2ynp	A
YMR268C	2ghp	A
YGL203C	1ac5	A
YDR244W	3cv0	A
YDL137W	1mr3	F
YER025W	2d74	A
YKR086W	2xau	A
YER078C	1jaw	A
YDL192W	1mr3	F
YDR489W	2e9x	D
YGR257C	4c9g	A
YIL078W	4hwt	A
YPL235W	2c9o	A
YBL050W	1qqe	A
YGL190C	3dw8	B
YGL018C	3uo3	A
YHR169W	2i4i	A
YNL022C	2b9e	A
YDL102W	3iay	A
YJR009C	2i5p	O
YPR145W	1ct9	A
YDR331W	4noj	A
YER139C	4fc8	A
YDL128W	4k1c	A
YLR433C	1aui	A
YDL111C	4ifd	E
YJL052W	2i5p	O
YML096W	1ct9	A
YIL003W	2ph1	A
YPR080W	1f60	A
YLR276C	1hv8	A
YFR044C	4g1p	A
YFR033C	3cx5	F
YJR096W	4gie	A
YER007C-A	3d79	A
YBR221C	3exe	B
YJL121C	3ovp	A
YBR103W	1r5m	A
YIL145C	2ejc	A
YLR378C	1rh5	A
YLR314C	3t5d	A
YOR327C	3b5n	A
YHR200W	2x5n	A
YML115C	3zf8	A
YOR278W	1jr2	A
YDR394W	3h4m	A
YIL114C	2jk4	A
YGL234W	2qk4	A
YAL029C	1lvk	A
YNL108C	2yn2	A
YOR065W	1ezv	D
YHL035C	4f4c	A
YMR301C	4myc	A
YFR002W	2rfo	A
YHR135C	2csn	A
YOL115W	3nyb	A
YOR243C	1z2z	A
YKR070W	3rf6	A
YCR105W	1piw	A
YER164W	3mwy	W
YKR087C	3c37	A
YPL236C	4o38	A
YOR274W	3eph	A
YOR232W	1dkg	A
YGR281W	4m1m	A
YEL042W	4cd3	A
YNL232W	4ifd	I
YEL019C	3htk	C
YDR120C	2dul	A
YHR117W	2gw1	A
YDR030C	1p22	A
YNL325C	3lwt	X
YPL258C	4jjp	A
YNL010W	2fea	A
YJL053W	2r51	A
YOR283W	3r7a	A
YLL001W	4bej	A
YOR168W	4h3s	A
YNL189W	1bk5	A
YPR173C	3eie	A
YJL031C	3dss	A
YML077W	3cue	C
YER013W	2xau	A
YMR092C	1pgu	A
YLR043C	3f3q	A
YOR120W	2alr	A
YPR073C	1d1p	A
YML035C	2a3l	A
YBR019C	1z45	A
YKL056C	1yz1	A
YKL009W	4nwb	A
YGL011C	4eu2	A
YLR248W	4fg7	A
YGL211W	3vrh	A
YKL041W	3frt	A
YNL107W	3rls	A
YLR438W	1gbn	A
YDR376W	1cjc	A
YJR040W	3org	A
YPR119W	4bcq	D
YPR103W	3nzj	K
YFL041W	1zpu	A
YDL174C	3pm9	A
YER091C	2nq5	A
YJR008W	3bcz	A
YBR011C	1pyp	A
YML082W	4l0o	H
YNL021W	2vqo	A
YGR095C	4ifd	D
YJL088W	1fb5	A
YHR029C	1ym5	A
YPL091W	2hqm	A
YOL112W	3qyb	A
YIL153W	2ixo	A
YIR029W	1o59	A
YHR074W	3ilv	A
YKL078W	2xau	A
YPL053C	1s4n	A
YDR009W	2aj4	A
YLR351C	1f89	A
YOL094C	1sxj	B
YHR018C	1auw	A
YDR408C	3tqr	A
YOR046C	3pew	A
YLR396C	4bx8	A
YGR195W	4ifd	B
YPL211W	1t5y	A
YEL021W	1dqw	A
YGL104C	4pyp	A
YHR210C	1yga	A
YBR237W	4ljy	A
YPR066W	1yov	B
YOR213C	3qrl	A
YGL224C	3opx	A
YDR397C	1jfi	B
YKL213C	3l3f	X
YNL220W	1iwe	A
YDL182W	3ivs	A
YHR098C	3eh2	A
YDL135C	4f38	B
YLR144C	4k35	A
YKR059W	2hyi	C
YPR058W	4c9g	A
YER023W	2rcy	A
YPL268W	1qas	A
YDR399W	2xbu	A
YKR084C	3p26	A
YBR021W	2jln	A
YGR255C	4n9x	A
YDL051W	1zh5	A
YOR236W	3cse	A
YPR118W	1w2w	A
YNR038W	1hv8	A
YJR016C	2gp4	A
YDL100C	4pwx	A
YNL020C	4bfm	A
YKL117W	2cg9	X
YDR062W	3a2b	A
YOR071C	2jln	A
YGL027C	4j5t	A
YJR076C	3t5d	A
YHR190W	3asx	A
YKL157W	4kx7	A
YBR003W	3aq0	A
YLR274W	4fdg	B
YPL149W	2dyo	A
YHR075C	3c5w	P
YPR082C	1qgv	A
YHR019C	2xgt	A
YJR110W	1zsq	A
YPL101W	4a8j	A
YBR127C	3tgw	A
YAL061W	4ej6	A
YHR176W	2gv8	A
YGR163W	3r7w	B
YDR497C	4lds	A
YFL053W	1un9	A
YDR368W	4gac	A
YDL164C	1x9n	A
YKL140W	1k8q	A
YPR110C	4c2m	C
YAL058W	3rg0	A
YKL013C	1k8k	F
YHR037W	4oe6	A
YIL076W	3mv2	B
YMR310C	1k3r	A
YGR054W	3wj9	A
YDR424C	4ds1	A
YNL223W	2d1i	A
YOR341W	4c2m	A
YGR094W	1gax	A
YGR109C	2jgz	B
YJR103W	3nva	A
YHR028C	1orv	A
YBR265W	3guy	A
YLR343W	2w61	A
YER133W	1u32	A
YOL021C	4ifd	J
YER020W	3onw	A
YER162C	2qsf	A
YDL190C	3m62	A
YBR020W	3v5r	A
YKL212W	3lwt	X
YNL265C	3ggy	A
YER037W	3nuq	A
YER057C	3quw	A
YJL111W	4b2t	H
YCR014C	3uxo	A
YGL184C	1ibj	A
YLR085C	1yag	A
YMR058W	1zpu	A
YDR061W	4fin	A
YKL114C	1qtw	A
YBR002C	4h8e	A
YKL154W	2ged	A
YKR003W	4b2z	A
YDR158W	3hsk	A
YPL004C	3plt	A
YOR164C	4pwx	E
YKR061W	1s4n	A
YLR429W	2aq5	A
YOR265W	1qsd	A
YDR050C	4ff7	A
YGR061C	4lgy	A
YNL312W	4gnx	B
YGL120C	2xau	A
YIR038C	4hz4	A
YDL134C	2ie4	C
YEL071W	3pm9	A
YKL132C	1o5z	A
YHR171W	3rui	A
YKL189W	1upk	A
YJL124C	4m75	A
YKL094W	3hju	A
YDR261C	1cz1	A
YIR002C	1wp9	A
YGL213C	1s4u	X
YGR052W	3daj	A
YBL080C	3al0	B
YGR205W	1odf	A
YJR017C	1yw5	A
YHR057C	4frv	A
YJL060W	3b46	A
YDL205C	3ecr	A
YML080W	3b0v	C
YLR291C	3vm6	A
YKL210W	4ii2	A
YOL103W	4lds	A
YDR190C	2c9o	A
YML070W	1un9	A
YGR108W	2jgz	B
YGR207C	1efp	B
YOR004W	4mj7	A
YDR212W	4b2t	A
YIL155C	3da1	A
YJR099W	1cmx	A
YPL157W	3gdh	A
YDR280W	4ifd	A
YDR418W	2otj	I
YGR028W	3d8b	A
YMR222C	1ycd	A
YIL075C	4ady	A
YHR038W	1dd5	A
YIL020C	2agk	A
YNR074C	3lb8	A
YOR099W	1s4n	A
YFR010W	1vjv	A
YNL222W	3o2s	B
YDR506C	1zpu	A
YGR037C	2fdq	A
YLR304C	1b0m	A
YBL039C	3nva	A
YOR362C	3oeu	F
YDL022W	4fgw	A
YHR096C	4ja3	A
YGR271W	4bgd	A
YMR208W	2r3v	A
YNL088W	4fm9	A
YOR001W	2hbj	A
YNL200C	1jzt	A
YDR111C	3ihj	A
YDR510W	3qht	A
YPL119C	2i4i	A
YPR010C	4c2m	B
YMR137C	4b87	A
YDR164C	4cca	A
YJR069C	4f95	A
YOR258W	3spd	A
YLR210W	2jgz	B
YPL096W	3esw	A
YER175C	3g5t	A
YER105C	4mhc	A
YPL078C	2cly	A
YLL011W	2ymu	A
YGL130W	3kyh	C
YLR417W	1w7p	D
YKR048C	2z2r	A
YOR194C	1rm1	C
YPL003W	2nvu	A
YPR067W	1r94	A
YML092C	4hrc	A
YDR257C	3qxy	A
YJR074W	1eq6	A
YPR127W	3uyi	A
YIR028W	2jln	A
YHR163W	1y89	A
YBR167C	3iab	B
YBR241C	4pyp	A
YPL196W	4acj	A
YOR005C	3w1b	A
YNL168C	1nkq	A
YDR364C	2g99	A
YDR099W	3ubw	A
YBR121C	2pmf	A
YMR015C	2ve3	A
YJL125C	1o54	A
YDL166C	1rkb	A
YNL064C	1nlt	A
YOR110W	2yn0	A
YDR004W	2zjb	A
YMR312W	4a8j	C
YNL007C	4j80	A
YHR204W	1nxc	A
YDR536W	4lds	A
YBR252W	3f4f	A
YGR116W	3psf	A
YNL281W	1usv	B
YNR035C	1k8k	D
YDR019C	1wsr	A
YJL085W	2b7m	A
YDL209C	3u1l	A
YLL058W	4l0o	H
YGL246C	3fqd	B
YBR089C-A	1qrv	A
YDR045C	3qt1	I
YHR092C	4ja3	A
YPL232W	1fio	A
YGL043W	1y1v	S
YOR185C	3m1i	A
YPL214C	3nm1	A
YGR029W	4e0i	A
YOR334W	3rkg	A
YOL064C	1k9y	A
YBL023C	4fdg	B
YGL078C	2i4i	A
YDR435C	2ob1	A
YOR253W	2ob0	A
YEL039C	1yea	A
YDR258C	3pxi	A
YAR007C	4gnx	C
YGR010W	1kqn	A
YDR234W	4kp2	A
YGR218W	3gb8	A
YGR267C	1fb1	A
YGL091C	2ph1	A
YDL125C	3ksv	A
YPR006C	1dqu	A
YPL002C	1u5t	A
YKL017C	4b3g	A
YLL029W	3ctz	A
YER017C	2ce7	A
YNL112W	2i4i	A
YLR027C	1yaa	A
YDL132W	1u6g	A
YDL025C	4bfm	A
YLR293C	3m1i	A
YBR104W	4c9g	A
YBL091C	1b59	A
YKL021C	1p22	A
YPL048W	1nhy	A
YDR372C	3kn1	A
YKL145W	3h4m	A
YLR260W	3vzb	A
YNL063W	2b3t	A
YKR001C	4bej	A
YJL006C	2i53	A
YIR034C	3ugk	A
YDR165W	2vdu	B
YFL018C	1dxl	A
YJR068W	1sxj	D
YJL139C	1s4n	A
YDL178W	3pm9	A
YDL207W	3peu	B
YMR038C	1jk9	B
YNL025C	3rgf	B
YNR029C	1nij	A
YGR091W	3siu	B
YHR001W	4b2z	A
YDR477W	3h4j	B
YBR199W	1s4n	A
YML121W	3r7w	A
YNL134C	3b6z	A
YPL135W	3lvl	A
YHL014C	1ni3	A
YOR128C	3k5h	A
YFL036W	1aro	P
YJR133W	2xbu	A
YIL051C	3quw	A
YKL058W	1rm1	B
YNR043W	1fi4	A
YBL022C	3m6a	A
YOR095C	1xtz	A
YEL038W	2g80	A
YLL026W	4ciu	A
YOR351C	2wei	A
YHR012W	1w24	A
YIL022W	3qk9	A
YHR202W	3c9f	A
YLR285W	3bzb	A
YPL195W	1w63	A
YBR025C	1ni3	A
YER016W	2r8u	A
YGR286C	1r30	A
YDL131W	3ivs	A
YMR277W	3ef1	A
YMR095C	2ywd	A
YGL125W	3apt	A
YDL033C	2hma	A
YMR239C	4oog	C
YLR028C	1p4r	A
YER136W	2bcg	G
YOR217W	1sxj	A
YBL035C	3flo	A
YCR057C	2ymu	A
YLR060W	3l4g	B
YPR047W	3cmq	A
YDR044W	1tk1	A
YKR080W	1edz	A
YJR032W	1ihg	A
YIR037W	3cmi	A
YDR071C	1b6b	A
YJL101C	3ig5	A
YDR353W	3d8x	A
YOL080C	1wlj	A
YPR167C	2oq2	A
YML087C	2eix	A
YBR010W	4kud	A
YGR208W	3p96	A
YHR042W	2bpo	A
YOR190W	1h4p	A
YLR303W	2ctz	A
YOR319W	4f02	A
YBL074C	4ili	A
YGR264C	1rqg	A
YPR178W	1a0r	B
YDL208W	2ozb	A
YDR339C	4mj7	A
YFL037W	3ryc	B
YNL111C	1eue	A
YPR086W	4bbr	M
YPL117C	2dho	A
YDR371W	1d2k	A
YDR308C	1yke	B
YJL072C	2eho	C
YOR112W	3vwa	A
YFL017C	1i1d	A
YDL168W	4dl9	A
YKL144C	2ckz	B
YGR173W	4a9a	A
YBR234C	1k8k	C
YPR088C	2v3c	C
YHR072W	1w6k	A
YNL253W	2co0	A
YCL035C	3c1r	A
YGL221C	2fyw	A
YNL290W	1sxj	C
YGR123C	3icf	A
YMR314W	4g4s	F
YAL021C	4b8c	D
YBR298C	4lds	A
YGR090W	4m5d	A
YFR028C	1ohc	A
YIL034C	3aa0	B
YIL043C	2eix	A
YKL071W	1sny	A
YDR292C	3b9q	A
YAL036C	4a9a	A
YML120C	4g9k	A
YHR106W	3d8x	A
YBL036C	1ct5	A
YNL229C	1hqo	A
YMR238W	4bok	A
YDL030W	4dgw	A
YPL218W	1m2o	B
YDR047W	3gw3	A
YOR201C	1gz0	A
YMR180C	1d8h	A
YGL163C	1z3i	X
YKL216W	1dor	A
YOR209C	1vlp	A
YPL252C	2wlb	A
YOR126C	3mil	A
YJL046W	2e5a	A
YJL026W	1jk0	A
YDR272W	1qh3	A
YGR289C	4pyp	A
YNL318C	4pyp	A
YOR160W	4c0p	A
YBR006W	3jz4	A
YDR502C	2p02	A
YER171W	2vsf	A
YDL047W	3p71	C
YDR101C	2q8k	A
YDR341C	1bs2	A
YDL090C	1jcq	B
YMR061W	4e85	A
YDL145C	3mkq	A
YKL127W	1c47	A
YNL061W	1ixk	A
YHR209W	3g5t	A
YKL067W	3b54	A
YPR135W	4c8h	A
YPL175W	2jjm	A
YJL166W	2ibz	G
YLR423C	4hpq	C
YJL200C	1b0m	A
YJL102W	1fnm	A
YKR056W	2jjq	A
YKL150W	2eix	A
YOR173W	1xml	B
YCR098C	4j05	A
YDR243C	2db3	A
YLR172C	3i4t	A
YGR209C	2fa4	A
YIR008C	4lim	A
YLR240W	3ls8	A
YLR195C	1iic	A
YML123C	4j05	A
YLR239C	1w66	A
YOR275C	2xs1	A
YJR024C	4m6r	A
YBR242W	4dmb	A
YNL029C	1s4n	A
YHR166C	3zn3	A
YJR131W	1dl2	A
YDR338C	3mkt	A
YGL097W	1a12	A
YMR308C	3w3u	A
YMR183C	1fio	A
YGR024C	3wbz	A
YOR259C	3h4m	A
YEL036C	3zf8	A
YDR400W	3g5i	A
YJR104C	1f1g	A
YIL162W	4eqv	A
YHR129C	4efh	A
YML130C	3m31	A
YMR315W	1zh8	A
YLR328W	1kqn	A
YDR481C	3e2d	A
YER014W	3nks	A
YER172C	4f92	B
YCR035C	4ifd	C
YBR058C	3ihp	A
YEL058W	2dka	A
YBR061C	2nyu	A
YOR145C	2e3u	A
YFL034C-B	1pi1	A
YPR025C	1jkw	A
YBR087W	1sxj	E
YHR107C	3t5d	A
YMR237W	4in3	B
YEL029C	1lhp	A
YMR228W	1i4w	A
YGL245W	2rd2	A
YCR051W	4hb5	A
YGR006W	1dvk	A
YDL119C	4c9g	A
YLR289W	2ywe	A
YBL091C-A	3ikk	A
YJR065C	1k8k	A
YPL010W	3tjz	C
YHR058C	4h63	F
YML085C	4drx	A
YDR242W	4hbp	A
YLR175W	3u28	A
YBL056W	2i0o	A
YML067C	3zlc	A
YER003C	1pmi	A
YDR173C	2iew	A
YKR017C	4kbl	A
YBR072W	3w1z	A
YBL076C	1ile	A
YMR113W	1o5z	A
YMR297W	1wpx	A
YKR068C	3cue	D
YPR032W	2oaj	A
YJR047C	3er0	A
YAL016W	1b3u	A
YOR070C	1fkm	A
YKL080W	1u7l	A
YPL152W	2ixn	A
YBL099W	3oaa	A
YKL186C	1of5	B
YBL078C	3rui	B
YPL029W	3rc3	A
YGL196W	3anu	A
YKL126W	3iw4	A
YLR209C	1fxu	A
YPL061W	4fr8	A
YLR370C	1k8k	E
YDR454C	1gky	A
YOL093W	4jwj	A
YIL070C	3qv0	A
YJR105W	1bx4	A
YOL140W	2e54	A
YML131W	4b7c	A
YJL092W	1pjr	A
YBR256C	1kzl	A
YKL002W	3frt	A
YLR345W	2bif	A
YJL081C	3qb0	A
YMR318C	1piw	A
YGR181W	3cjh	A
YDR135C	4f4c	A
YAR003W	4cy3	A
YER148W	1rm1	A
YGL242C	4hll	A
YDR013W	2q9q	C
YOL068C	2hjh	A
YOL133W	4a0k	B
YPL001W	1bob	A
YER051W	2yu1	A
YJL024C	4hmy	S
YKR076W	3ppu	A
YBL057C	1q7s	A
YBR073W	1z3i	X
YDR225W	1id3	C
YDR172W	1r5b	A
YPR033C	4g84	A
YLR129W	2ymu	A
YPR120C	4ii5	B
YPR062W	1ox7	A
YBR026C	1h0k	A
YOR184W	3e77	A
YDL007W	3h4m	A
YDR385W	1n0u	A
YDL010W	3l4n	A
YPR024W	2ce7	A
YDL045C	2wsi	A
YLR163C	1hr7	B
YMR018W	1fch	A
YJL011C	2ckz	A
YDL143W	4b2t	D
YBL079W	4mhc	A
YPL093W	2e87	A
YER086W	1tdj	A
YMR027W	3pt1	A
YKL125W	3tj1	A
YOR115C	2j3t	B
YDR267C	2hes	X
YLR286C	2uy2	A
YJL208C	3ism	A
YPL060W	3rkg	A
YMR145C	4g9k	A
YJR064W	4b2t	E
YGR223C	4exv	A
YDL085W	4g9k	A
YGL095C	1epu	A
YOR250C	2npi	A
YLR359W	4flc	A
YHR069C	4ifd	H
YIL142W	4b2t	B
YHR065C	2i4i	A
YHR005C	2xns	B
YKL192C	1x3o	A
YNL154C	2csn	A
YDL236W	1zjj	A
YFR009W	4fin	A
YBR139W	1wpx	A
YBR115C	2vsq	A
YKL081W	1nhy	A
YNL262W	4m8o	A
YKR098C	3i3t	A
YNR011C	3kx2	B
YDR129C	1rt8	A
YML125C	2eix	A
YGL208W	2qlv	B
YGR086C	3plt	A
YOL143C	1ejb	A
YGR031W	3bf8	A
YGR124W	1ct9	A
YOR035C	3opb	A
YNR027W	2yxt	A
YJR142W	3dup	A
YOR251C	3utn	X
YPR181C	3efo	A
YBR092C	2gfi	A
YDR529C	2ibz	F
YOR204W	2i4i	A
YDL006W	2p8e	A
YER123W	2csn	A
YDR483W	1s4n	A
YOR219C	1orv	A
YER061C	2c9h	A
YLR022C	1p9q	C
YOR246C	3rd5	A
YEL034W	3er0	A
YNR050C	1e5l	A
YCL017C	1p3w	B
YGR180C	1jk0	B
YOL010W	3pqv	A
YGL048C	3h4m	A
YGL243W	1zy7	A
YCR053W	1kl7	A
YKL106W	1yaa	A
YPR029C	1w63	A
YDR075W	4i5l	C
YFL048C	2a6y	A
YBR014C	3l4n	A
YLR299W	2e0w	A
YHR187W	4a8j	B
YDL084W	1xtk	A
YCR073W-A	3ico	A
YMR120C	1p4r	A
YOR143C	1ig0	A
YER005W	3zx3	A
YGL116W	4aez	A
YCR024C	1x54	A
YDR518W	2b5e	A
YGL136C	2nyu	A
YDL188C	4i5l	C
YOR280C	1ycd	A
YGR007W	3elb	A
YNL315C	2p4f	A
YOR299W	4in3	B
YDR224C	4kud	D
YDL171C	1llw	A
YHR165C	3zef	B
YIL109C	1pcx	A
YGR210C	1wxq	A
YDR362C	2j04	B
YFL022C	3l4g	A
YJR007W	1q46	A
YGR211W	2qkd	A
YHR047C	4kx7	A
YDL140C	3h0g	A
YDR304C	3ich	A
YDL219W	2okv	A
YGL194C	4a69	A
YKR024C	2i4i	A
YBR244W	3cmi	A
YOL142W	4ifd	G
YIL007C	3whj	A
YCL031C	4m5d	B
YDR002W	3m1i	B
YHR068W	1rlz	A
YJR121W	1fx0	B
YBR254C	1h3q	A
YKL193C	2omx	A
YNL102W	4fyd	A
YKL209C	4f4c	A
YIL010W	2a4v	A
YHR122W	3ux2	A
YDR390C	3kyc	B
YEL024W	1ezv	E
YDR023W	3qo5	A
YGL240W	1gqp	A
YDR298C	2wss	S
YOL059W	4fgw	A
YER036C	4fin	A
YNL238W	1ot5	A
YOR323C	1o20	A
YCR009C	2fic	A
YMR169C	1bi9	A
YPL228W	3kyh	A
YGR232W	1ixv	A
YEL046C	2fm1	A
YBL055C	3e2v	A
YPR035W	3fky	A
YLL018C	4j15	A
YPR019W	4fdg	B
YGL137W	2ynp	A
YCL009C	2f1f	A
YMR212C	4n5a	A
YBR093C	2gfi	A
YHR091C	1bs2	A
YMR089C	2ce7	A
YOR108W	3fig	A
YMR130W	3k1z	A
YHR179W	1bwl	A
YOR117W	3h4m	A
YNL049C	1pcx	A
YMR290C	3i5x	A
YDR305C	1fhi	A
YCL043C	2b5e	A
YJL035C	3dh1	A
YIR032C	2bdr	A

## Sheet: PPI sites
Protein - protein interaction sites
Yeast	PDB model	chain	interface chain	interaction site residues	interface chain	interaction site residues	etc
YDL230W	1t4j	A
YIL094C	3blw	A
YFL005W	4luc	A
YHR120W	2o8e	A	B	527|528|529|530|533|534|541|542|543|544|545|546|549|668|669|670|671|672|723|724|725|726|729|730|732|733|736|737|749|752|753|754|755|756|757|758|760|761|762|764|765|766|768|769|773|783|784|785|786|793|809|825|827|828|830|831|832|833|834|835|836|837|839|840|843|844|
YKR014C	4luc	A
YCR005C	4jaf	A
YLR432W	4dqw	B
YOL061W	1dku	A
YGL179C	3nax	A
YDL080C	2vk8	A
YBR034C	3smq	A
YMR108W	2vk1	A
YBR160W	4ez7	A
YPL204W	1uwj	A
YJL164C	4dfx	E
YHR007C	1w0f	A
YKL184W	1njj	A
YKL190W	1iq5	A
YOR089C	4luc	A
YLR113W	3k3j	A
YLR262C	4luc	A
YOR257W	1iq5	A
YER095W	3ntu	A
YPL106C	3d2f	A	B	185|186|187|21|22|23|24|25|262|266|276|277|279|280|281|282|285|289|290|293|294|296|30|31|32|34|346|351|364|365|366|367|368|369|370|374|52|55|56|565|568|569|571|572|575|576|579|580|582|584|587|588|59|609|613|617|642|643|646|650|653|
YDL064W	4mdk	A	E	110|111|112|119|121|122|125|126|128|129|130|132|133|134|135|137|48|49|50|51|
YPR165W	4m1w	A
YMR109W	3mjx	A
YDR191W	4c7b	A
YOR339C	4mdk	A	E	111|112|119|121|122|125|126|128|129|130|132|133|134|135|137|23|26|48|49|50|51|
YGL058W	4mdk	A	E	112|119|121|122|125|126|128|129|130|132|133|134|135|137|152|23|26|48|49|50|51|
YLR259C	1svt	A
YER081W	1psd	A
YKL134C	4fxy	P
YER179W	3ntu	A
YBR249C	1of6	B
YHR137W	3ath	A
YDR373W	1iq5	A
YKL029C	1o0s	A
YAL038W	1a3w	A
YOR074C	4fgt	A
YCR072C	3mks	D
YIL074C	1psd	A
YKL104C	2poc	A
YKL116C	4dfx	E
YJL034W	4b9q	A
YJR109C	1cs0	A
YPL015C	4c7b	A
YGL026C	2cle	B
YIL035C	3h30	A
YHR039C	1uxv	A
YBR274W	3jvr	A
YMR139W	4ez7	A
YBR028C	4dfx	E
YNL045W	3fud	A
YJR045C	4b9q	A
YLL024C	3d2f	B	A	133|134|135|136|22|23|24|247|25|258|261|262|265|269|27|273|276|277|278|279|280|281|283|285|286|290|294|296|298|299|30|300|301|303|304|31|311|32|327|328|329|33|34|342|345|348|352|355|357|36|364|365|367|48|50|53|54|57|58|61|
YGL106W	1iq5	A
YOR375C	1hwy	A
YPL111W	4cev	B
YDL066W	4ja8	A
YNL202W	4bo9	B
YHR030C	3k3j	A
YER070W	3s8c	A
YPR137W	3mks	D
YOR272W	3mks	D
YDR523C	4an3	A
YER103W	3d2f	B	A	133|134|135|136|22|23|24|247|25|258|261|262|265|269|27|273|276|277|278|279|280|281|283|285|286|290|294|296|298|299|30|300|301|303|304|31|311|32|327|328|329|33|34|342|345|348|352|355|357|36|364|365|367|48|50|53|54|57|58|61|
YGL040C	1w5q	A
YBL068W	2h07	A
YLR133W	3zm9	A
YPR188C	1iq5	A
YIR036C	4bo9	B
YKL129C	3mjx	A
YBR169C	2qxl	A
YPL151C	3mks	D
YBR263W	1bj4	A
YLR389C	3tuv	A
YKL085W	1ldn	A
YCR092C	2o8e	A	B	541|542|543|544|545|546|549|668|669|670|671|672|723|724|725|726|729|730|732|733|736|737|749|752|753|754|755|756|757|758|760|761|762|764|765|766|768|769|774|783|784|785|786|809|825|827|828|830|831|832|833|834|835|836|837|839|840|843|844|847|848|850|851|852|853|
YGR152C	4luc	A
YML001W	4luc	A
YDR035W	1og0	B
YIL066C	3tb9	A
YBR082C	4mdk	A	E	111|112|119|121|122|125|126|128|129|130|132|133|134|135|137|23|26|48|49|50|51|
YDL108W	4ez7	A
YKL079W	4as7	A
YKR094C	4mdk	E	A	42|44|45|46|47|48|49|6|68|69|70|71|72|73|74|8|
YNL093W	4luc	A
YPL140C	3sls	A
YGL253W	4dch	A
YNL036W	3e3f	B
YLR044C	2vk8	A
YLR377C	1frp	A
YPR060C	2csm	A
YMR116C	3mks	D
YLR208W	3mks	D
YNL274C	2p9g	A
YER090W	1i1q	A
YHR128W	1jlr	C
YHL011C	2h07	A
YAL062W	1hwy	A
YDR531W	2i7n	A
YDR097C	2o8e	A	B	182|183|527|528|529|530|533|534|541|542|543|544|545|546|549|668|669|670|671|672|723|724|725|726|729|730|732|733|736|737|749|752|753|754|755|756|757|758|760|761|762|764|765|766|768|769|773|783|784|785|786|793|809|825|827|828|830|831|832|833|834|835|836|837|839|840|843|844|847|848|850|851|852|
YFL038C	4luc	A
YDR516C	4ixc	A
YOL128C	3k3i	A
YAR018C	3sls	A
YGR012W	1fcj	A
YFL009W	3mks	D	C	269|270|271|272|273|274|275|277|278|279|282|285|286|287|289|290|291|294|297|298|299|300|301|302|303|304|305|306|352|353|356|
YCL040W	4dch	A
YOR025W	4c7b	A
YHR064C	3d2f	B	A	133|134|135|136|22|23|24|247|25|258|261|262|265|269|27|273|276|277|278|279|280|281|283|285|286|290|294|296|298|299|30|300|301|303|304|31|311|32|327|328|329|33|34|342|345|348|352|355|357|36|364|365|367|48|50|53|54|57|58|61|
YLR058C	1bj4	A
YDL103C	4bqh	A
YPL209C	4dfx	E
YAL005C	3d2f	B	A	133|134|135|136|22|23|24|247|25|258|261|262|265|269|27|273|276|277|278|279|280|281|283|285|286|290|294|296|298|299|30|300|301|303|304|31|311|32|327|328|329|33|34|342|345|348|352|355|357|36|364|365|367|48|50|53|54|57|58|61|
YNR033W	1i1q	A
YBR218C	3ho8	A
YGL062W	3ho8	A
YER099C	2h07	A
YEL012W	4mdk	A	E	119|121|122|125|126|128|129|130|132|133|134|135|137|152|48|49|50|51|
YLR229C	4luc	A
YER055C	2vd3	A
YNL307C	4ez7	A
YER031C	4luc	A
YGL158W	4dfx	E
YIL125W	2y0p	A
YMR226C	4bo9	B
YKR055W	4luc	A
YIR035C	4bo9	B
YNL098C	4luc	A
YER052C	3c1n	B
YJR010W	1i2d	A
YCR027C	4luc	A
YPL203W	4dfx	E
YBL016W	3k3j	A
YMR300C	1ao0	A
YNL009W	4ja8	A
YIL042C	2bu8	A
YGL059W	2bu8	A
YPL031C	4ez7	A
YGL115W	2v8q	E
YGR040W	3k3i	A
YDL114W	4bo9	B
YIL046W	3mks	D	C	270|271|272|273|274|275|277|278|279|282|285|286|287|289|290|291|294|297|298|299|300|301|302|303|304|305|306|352|353|356|
YNR001C	4jaf	A
YNL090W	4luc	A
YKL166C	4dfx	E
YDR147W	3zm9	A
YKL139W	4ez7	A
YEL020C	2vk1	A
YOR347C	1a3w	A
YGR092W	4dfx	E
YBL075C	3d2f	B	A	133|134|135|136|22|23|24|247|25|258|261|262|265|269|27|273|276|277|278|279|280|281|283|285|286|290|294|296|298|299|30|300|301|303|304|31|311|32|327|328|329|33|34|342|345|348|352|355|357|36|364|365|367|48|50|53|54|57|58|61|
YFR053C	4dch	A
YJL106W	4ez7	A
YOR231W	3sls	A
YJL167W	3n45	F
YNL006W	3mks	D
YKL073W	3d2f	A	B	185|186|187|21|22|23|24|25|262|266|276|277|279|280|281|282|285|289|290|293|294|296|30|31|32|34|346|351|364|365|366|367|368|369|370|374|52|55|56|59|
YGL210W	4luc	A
YDR092W	4mdk	A	E	111|112|119|121|122|125|126|128|129|130|132|133|134|135|137|152|23|26|48|49|50|51|
YDL101C	3jvr	A
YNL317W	3mks	D
YOR136W	3blw	B
YBR109C	1iq5	A
YDL055C	4ho4	A
YGL202W	3ath	A
YNL037C	3blw	A
YDR177W	4mdk	A	E	111|112|119|121|122|125|126|128|129|130|132|133|134|135|137|152|23|26|48|49|50|51|
YDL229W	3d2f	B	A	133|134|135|136|22|23|24|247|258|261|262|265|269|27|273|276|277|278|279|280|281|283|285|286|290|294|296|298|299|30|300|301|303|304|31|311|32|327|328|329|33|34|342|345|348|352|355|357|36|364|365|367|48|50|53|54|57|58|61|
YBR035C	1jnw	A
YBR117C	1trk	B
YBR126C	2wtx	C
YCL030C	1kar	B
YDR039C	3fgo	A
YEL031W	3fgo	A
YGL167C	3fgo	A
YHR025W	1h74	B
YJR139C	1ebf	A
YKL152C	1bq4	A
YKR002W	2hhp	A
YLR234W	1cy8	A
YLR420W	1j79	B
YMR217W	1gpm	D
YOL033W	2cuz	A
YOL056W	1bq4	A
YOR356W	2gmh	A
YPL262W	1fuq	B
YPR048W	3ojx	A
YPR074C	1trk	B
YBL030C	1okc	A
YBR192W	1okc	A
YBR291C	1okc	A
YDL029W	3ukr	B	C	225|314|315|318|343|344|345|346|	F	200|222|223|225|229|230|232|233|234|235|236|237|238|239|240|241|253|308|309|310|311|312|314|315|	G	225|226|266|267|277|280|316|319|320|322|323|324|326|327|328|334|337|338|	A	198|199|200|201|202|203|204|205|207|208|209|248|250|253|
YDR140W	3q87	B
YEL006W	1okc	A
YER006W	1puj	A
YER146W	1loj	G
YGR096W	1okc	A
YHR002W	1okc	A
YIL006W	1okc	A
YIL134W	1okc	A
YIR005W	3lqv	A
YJL133W	1okc	A
YKL120W	1okc	A
YLL038C	1h0a	A
YML064C	1yvd	A
YMR056C	1okc	A
YMR079W	1aua	A
YMR090W	2q4b	A
YMR097C	1puj	A
YMR186W	2o1v	B
YNL206C	3tw1	A
YNL264C	1aua	A
YOL139C	1wkw	A
YOR130C	1okc	A
YOR222W	1okc	A
YOR357C	1ocu	A
YOR370C	1lv0	A
YPL059W	2wul	D
YPL134C	1okc	A
YPL178W	1n52	B
YPR011C	1okc	A
YPL040C	1ffy	A
YLR244C	4iu6	A
YJR084W	3t5x	A
YBR135W	1qb3	A
YBR248C	1jvn	A
YNR067C	4k35	A
YLR382C	1h3n	A
YFL045C	3f9r	A
YIL124W	3m1a	A
YDR083W	2zfu	A
YNL072W	1uax	A
YFR005C	4msx	A
YAL026C	2zxe	A
YIL062C	1k8k	G	F	111|114|115|117|118|119|122|123|126|127|129|130|133|138|141|142|144|145|146|147|148|150|17|23|24|26|	B	10|11|12|14|15|16|17|19|20|21|	C	100|101|104|134|135|136|137|138|139|142|143|146|147|148|149|22|23|24|25|26|27|
YDR196C	1jjv	A
YBR202W	4fdg	B
YGR020C	4ix9	A
YNL288W	4cru	B
YOR048C	3fqd	A	B	218|219|220|221|222|225|318|321|371|372|
YPL104W	4ah6	A
YIL106W	2hjn	A
YBR159W	4bmv	A
YCR002C	3t5d	A
YLR355C	3fr7	A
YBL015W	2g39	A
YLR300W	1h4p	A
YGL100W	3f3f	A
YHR112C	3acz	A
YNR007C	4gsl	C
YMR224C	4fbk	A
YPL239W	4bsz	B	A	102|103|105|121|123|126|127|128|129|131|132|133|135|136|137|138|140|141|143|144|147|148|150|151|152|153|154|155|21|46|48|49|56|59|60|90|92|94|99|
YDL004W	2xok	H
YLR059C	1j9a	A
YBR054W	3am6	A
YDL042C	2hjh	A
YPL206C	2pz0	A
YGL171W	2db3	A
YNR052C	4b8a	B
YGR019W	1ohv	A
YHR032W	3mkt	A
YPL266W	1zq9	A
YLL057C	1os7	A
YOL016C	1a06	A
YOR226C	3lvl	A
YNL277W	2vat	A
YKR008W	2r10	A
YMR146C	3zwl	B
YDR226W	1aky	A
YJL036W	3dyt	A
YER009W	1gy7	A
YDL155W	2jgz	B	A	168|169|170|171|173|174|175|177|178|181|185|219|221|253|254|257|258|259|260|261|263|264|265|266|279|283|286|287|290|291|294|295|296|297|298|304|307|311|
YOR288C	3ed3	A
YLR115W	2i7x	A
YML054C	1qcw	A
YOR141C	4am6	A
YER027C	2qlv	B	C	212|214|216|225|227|231|232|233|234|235|236|237|238|239|242|244|
YBL106C	2oaj	A
YMR104C	1xjd	A
YGL044C	4eba	G	B	112|113|116|119|122|123|166|167|
YER107C	3mmy	A
YMR246W	4m46	A
YPR036W	1ho8	A
YBR009C	4kud	B
YDR142C	3w15	A
YKR026C	3ecs	A
YFL044C	3by4	A	B	118|120|121|152|153|154|156|157|158|159|165|168|175|176|177|178|179|180|182|186|194|196|198|199|201|202|203|204|205|206|207|208|209|218|220|221|223|
YKL019W	3dra	A	B	101|104|107|108|110|14|140|141|142|144|145|147|148|15|151|152|155|16|17|176|178|18|180|181|184|187|188|191|192|20|21|218|219|22|220|221|224|228|23|231|232|24|25|255|256|258|259|26|262|266|27|28|287|288|289|29|290|291|292|294|295|298|299|32|36|39|40|43|44|46|48|62|63|64|65|66|67|68|69|70|71|72|74|75|
YKL060C	3qm3	A
YKL173W	1n0u	A
YGR200C	2ymu	A
YFL011W	4ja3	A
YNR026C	4h5i	A
YJL014W	4b2t	G
YKL113C	3q8k	A
YHR041C	2hzm	A	B	100|101|102|104|107|108|110|111|112|114|115|116|189|190|192|195|198|199|46|47|48|49|57|68|71|73|74|75|76|77|78|79|80|81|86|87|88|90|91|92|93|94|95|96|97|98|
YKR039W	3ncy	A
YCR084C	2ymu	A
YPL065W	2caz	B
YOR134W	1grn	B	A	301|302|305|306|307|308|309|310|311|314|332|333|339|342|346|409|410|413|414|417|418|421|422|425|426|427|429|430|432|433|436|437|440|
YMR131C	2xyi	A
YMR293C	4n0h	A
YER089C	2i0o	A
YML126C	2p8u	A
YPR141C	4etp	A
YGR158C	4ifd	F	H	86|87|89|	I	126|128|129|130|131|132|133|181|182|183|184|185|186|187|188|189|190|205|208|209|238|242|245|246|55|56|57|78|79|80|81|82|83|84|85|86|87|	A	13|14|6|	E	107|108|109|111|112|114|115|116|118|119|122|123|127|163|203|204|205|207|208|209|210|211|212|213|214|215|216|217|220|221|223|224|227|231|90|92|
YPL050C	3zf8	A
YOR003W	4dzt	A
YOL097C	2ip1	A
YPL129W	3qrl	A
YBR223C	3sq7	A
YNL241C	2bh9	A
YDR091C	3bk7	A
YJL203W	4dgw	B	A	101|102|105|109|110|112|116|117|119|121|122|138|141|142|144|145|146|148|149|150|151|152|153|155|156|157|158|160|161|162|163|164|165|167|168|169|171|172|173|175|176|179|89|90|91|94|95|97|98|99|
YPL188W	3afo	A
YBR176W	3ez4	A
YGL238W	1wa5	C	A	100|103|104|107|14|145|149|15|152|17|20|21|24|25|255|256|261|268|27|28|307|363|366|367|370|371|52|55|56|565|59|60|609|610|611|613|614|617|618|62|63|653|656|66|660|67|886|887|888|889|890|891|894|896|	B	113|114|115|117|118|119|120|150|152|153|154|155|156|157|158|159|160|161|162|163|164|165|166|167|168|171|216|218|219|220|221|222|223|226|227|271|275|276|277|278|279|280|314|317|321|322|323|370|371|379|387|390|435|436|437|438|439|440|441|444|445|527|530|531|532|533|578|579|614|618|70|71|72|73|74|828|871|872|874|875|876|877|878|880|886|899|915|
YPL145C	1zi7	A
YLR216C	1ihg	A
YOL039W	3a1y	A
YGR185C	2dlc	X
YEL026W	2ale	A
YLL050C	1cfy	A
YDR021W	2hxy	A
YMR296C	2w8t	A
YHR008C	3rn4	A
YHR024C	1hr6	A
YDR188W	4b2t	Z
YGL236C	3ces	A
YGR021W	1lfp	A
YBR283C	1rhz	A
YBR205W	1s4n	A
YNL256W	2bmb	A
YMR278W	1tuo	A
YOR197W	4f6p	A
YDL014W	2ipx	A
YBR039W	3oe7	G	I	115|119|123|124|126|127|128|129|130|131|132|133|135|136|139|140|141|142|144|145|146|147|148|149|151|153|207|208|211|212|215|33|	C	1|112|113|115|116|2|269|272|273|276|5|
YDR116C	3tg8	A
YPL234C	2bl2	A
YLR090W	1nlt	A
YPR037C	1jr8	A
YJL194W	2qby	A
YHR111W	1jw9	B
YBL045C	1ezv	A	G	162|165|166|169|244|245|246|247|248|249|250|251|252|253|254|336|337|340|427|429|437|439|440|442|443|444|445|448|	I	422|423|426|427|428|454|455|456|	E	150|151|161|162|165|166|169|170|174|176|179|180|181|182|183|244|248|250|426|427|428|429|448|63|64|	D	247|443|444|445|449|
YDR036C	3bpt	A
YGR043C	3cq0	A
YOR241W	1o5z	A
YNL218W	3pvs	A
YBR088C	4l60	A
YKR038C	2vwb	A
YJL115W	1wg3	A
YPL064C	3bkp	A
YPL008W	2vsf	A
YDL116W	3jro	C
YMR023C	1xzp	A
YER042W	3pil	A
YLR409C	4nsx	A
YOR157C	3nzj	H
YGR248W	1y89	A
YMR267W	1e6a	A
YLR109W	4h86	A
YKR009C	2et6	A
YDR232W	2bwn	A
YER100W	2f4w	A
YBR175W	2g99	A
YKL196C	3bw6	A
YKL016C	2cly	B
YBR133C	4g56	A
YBR111C	3bm4	A
YGL019W	4nh1	C
YGR201C	1nhy	A
YJR042W	3f3f	C
YPL026C	3mwu	A
YIR011C	3q5w	A
YLR222C	2ymu	A
YDL201W	2vdv	E
YDR332W	3h1t	A
YIL033C	3tnp	B
YIL048W	2zxe	A
YDR189W	4cca	A
YFR052W	4b0z	A
YDR404C	2b8k	G	A	10|18|19|20|21|22|23|33|56|57|58|59|60|61|62|63|64|65|68|69|70|	F	14|15|16|18|19|20|58|61|62|63|64|65|66|	D	1|102|103|104|105|107|142|144|146|155|165|166|167|168|171|2|24|28|3|31|34|35|36|37|38|39|4|41|42|44|45|46|47|48|49|5|50|51|52|55|6|7|71|73|74|75|77|8|80|82|83|84|85|86|87|88|89|9|90|	B	39|40|41|63|64|
YHR132C	2pcu	A
YDR194C	3sqx	A
YOL049W	2hgs	A
YBR018C	1hxq	A
YIL104C	3uah	A
YOR076C	3p26	A
YBR213W	1kyq	A
YJR117W	4il3	A
YGR144W	3fpz	A
YGL155W	3dra	B	A	140|141|142|143|146|154|155|156|16|160|17|18|19|20|206|207|212|215|216|217|219|22|222|24|241|244|245|246|248|249|25|251|252|253|255|257|258|259|26|27|274|275|276|277|28|282|283|288|289|29|290|291|31|312|314|315|316|317|320|34|35|38|39|50|57|58|61|65|78|79|80|81|82|84|85|86|88|89|93|
YBR193C	4h63	H	F	100|102|103|106|13|16|20|23|27|40|41|42|43|44|46|47|50|53|57|60|61|64|65|68|71|72|74|75|76|77|78|79|80|82|84|85|88|91|92|93|94|95|96|97|98|99|
YBR222C	4fuq	A
YDL040C	4kvm	A	E	185|189|219|220|221|222|226|250|251|252|253|254|255|256|257|258|294|295|296|297|300|301|322|327|328|329|332|333|336|414|415|418|444|447|448|449|450|452|453|474|476|486|487|489|490|491|492|493|494|525|526|529|530|532|533|536|537|540|542|544|545|546|548|549|552|553|559|560|
YEL027W	2bl2	A
YLR017W	1wta	A
YDR430C	4l3t	A
YDR487C	1tks	A
YER065C	1dqu	A
YCR036W	1gqt	A
YBR056W	1eqp	A
YDR037W	3bju	A
YER178W	1ni4	A
YFR014C	1a06	A
YBL019W	3w2y	A
YDR533C	1qvv	A
YMR166C	4c9g	A
YIL015W	1j71	A
YGL173C	3pie	A
YPL213W	1a9n	A	B	117|121|122|144|146|147|148|149|48|51|67|68|70|72|73|91|92|94|96|
YDR395W	1wa5	C	A	100|103|104|107|145|17|20|21|24|25|255|256|261|268|27|28|307|363|366|367|370|371|52|55|56|565|59|60|609|610|611|62|63|66|67|	B	113|114|115|117|118|119|120|153|154|155|156|157|158|159|160|161|216|218|219|220|221|222|223|226|227|271|275|276|277|278|279|280|314|317|321|322|323|370|371|379|387|390|435|436|437|438|439|440|441|444|445|527|530|531|532|533|578|579|71|72|73|74|
YKL211C	1jcm	P
YLL002W	3cz7	A
YJL030W	4aez	B	A	139|140|148|150|151|152|153|154|155|156|157|158|159|160|161|163|165|166|167|168|169|170|171|172|173|36|37|38|40|41|57|59|60|63|66|67|74|81|90|
YMR093W	2ynp	A
YMR268C	2ghp	A
YGL203C	1ac5	A
YDR244W	3cv0	A
YDL137W	1mr3	F
YER025W	2d74	A
YKR086W	2xau	A
YER078C	1jaw	A
YDL192W	1mr3	F
YDR489W	2e9x	D	B	166|168|169|170|171|172|184|185|186|187|188|196|197|201|202|203|204|205|206|207|223|23|24|27|28|31|34|35|38|39|57|58|61|71|73|74|76|77|78|80|81|82|84|85|87|88|91|
YGR257C	4c9g	A
YIL078W	4hwt	A
YPL235W	2c9o	A
YBL050W	1qqe	A
YGL190C	3dw8	B	C	177|87|88|	A	103|104|105|106|107|110|123|127|129|131|132|133|134|135|136|146|147|149|150|151|152|153|154|155|157|165|169|170|187|188|189|190|204|206|237|238|239|240|256|257|258|259|260|264|
YGL018C	3uo3	A
YHR169W	2i4i	A
YNL022C	2b9e	A
YDL102W	3iay	A
YJR009C	2i5p	O
YPR145W	1ct9	A
YDR331W	4noj	A
YER139C	4fc8	A
YDL128W	4k1c	A
YLR433C	1aui	A	B	15|16|168|17|18|21|22|23|24|26|339|340|341|342|343|347|348|349|350|351|352|353|354|355|356|357|358|359|360|361|362|363|364|365|366|367|368|369|370|371|372|373|53|55|
YDL111C	4ifd	E	F	100|101|104|107|211|221|222|223|224|225|226|227|228|230|233|234|236|237|238|239|240|241|244|245|248|252|88|90|93|94|96|97|98|	B	125|127|128|129|131|132|134|40|41|42|43|44|49|53|54|55|57|59|61|63|77|79|81|83|84|85|86|87|	H	10|11|13|14|143|147|17|19|2|204|21|22|23|24|25|254|257|258|26|261|262|264|265|27|29|3|30|31|32|33|34|35|36|37|38|39|4|40|49|5|57|59|6|7|9|	I	240|
YJL052W	2i5p	O
YML096W	1ct9	A
YIL003W	2ph1	A
YPR080W	1f60	A
YLR276C	1hv8	A
YFR044C	4g1p	A
YFR033C	3cx5	F
YJR096W	4gie	A
YER007C-A	3d79	A
YBR221C	3exe	B
YJL121C	3ovp	A
YBR103W	1r5m	A
YIL145C	2ejc	A
YLR378C	1rh5	A
YLR314C	3t5d	A
YOR327C	3b5n	A
YHR200W	2x5n	A
YML115C	3zf8	A
YOR278W	1jr2	A
YDR394W	3h4m	A
YIL114C	2jk4	A
YGL234W	2qk4	A
YAL029C	1lvk	A
YNL108C	2yn2	A
YOR065W	1ezv	D	A	290|291|294|295|298|
YHL035C	4f4c	A
YMR301C	4myc	A
YFR002W	2rfo	A
YHR135C	2csn	A
YOL115W	3nyb	A
YOR243C	1z2z	A
YKR070W	3rf6	A
YCR105W	1piw	A
YER164W	3mwy	W
YKR087C	3c37	A
YPL236C	4o38	A
YOR274W	3eph	A
YOR232W	1dkg	A
YGR281W	4m1m	A
YEL042W	4cd3	A
YNL232W	4ifd	I	E	47|	H	134|135|206|208|209|215|235|236|238|239|244|	F	10|11|112|12|126|127|128|129|13|130|132|134|14|192|193|197|198|199|200|201|202|237|238|239|240|241|242|243|38|39|40|41|42|44|45|46|47|57|59|60|61|	G	146|147|148|149|220|221|222|225|226|259|260|261|263|264|265|280|282|
YEL019C	3htk	C
YDR120C	2dul	A
YHR117W	2gw1	A
YDR030C	1p22	A	B	230|233|
YNL325C	3lwt	X
YPL258C	4jjp	A
YNL010W	2fea	A
YJL053W	2r51	A
YOR283W	3r7a	A
YLL001W	4bej	A
YOR168W	4h3s	A
YNL189W	1bk5	A
YPR173C	3eie	A
YJL031C	3dss	A	B	105|107|108|111|115|139|141|142|143|146|147|148|150|151|176|178|179|181|182|185|186|21|22|224|225|226|229|230|231|233|234|25|26|271|272|275|28|29|305|306|307|32|36|39|59|61|62|63|64|67|70|71|74|
YML077W	3cue	C	A	20|37|4|40|43|44|46|47|5|50|51|54|55|56|57|58|59|60|61|63|64|65|66|67|68|69|7|70|71|72|73|74|75|76|91|94|	E	104|107|108|109|11|111|112|113|115|116|117|118|119|122|123|125|13|131|133|134|42|45|49|52|56|62|63|64|66|80|82|83|84|85|86|87|
YER013W	2xau	A
YMR092C	1pgu	A
YLR043C	3f3q	A
YOR120W	2alr	A
YPR073C	1d1p	A
YML035C	2a3l	A
YBR019C	1z45	A
YKL056C	1yz1	A
YKL009W	4nwb	A
YGL011C	4eu2	A
YLR248W	4fg7	A
YGL211W	3vrh	A
YKL041W	3frt	A
YNL107W	3rls	A
YLR438W	1gbn	A
YDR376W	1cjc	A
YJR040W	3org	A
YPR119W	4bcq	D	C	177|178|179|181|182|185|186|189|228|230|263|266|267|268|269|270|271|272|274|275|276|288|289|292|293|295|296|299|300|303|304|305|306|307|308|309|313|316|317|320|
YPR103W	3nzj	K
YFL041W	1zpu	A
YDL174C	3pm9	A
YER091C	2nq5	A
YJR008W	3bcz	A
YBR011C	1pyp	A
YML082W	4l0o	H
YNL021W	2vqo	A
YGR095C	4ifd	D	F	53|58|59|60|61|64|	G	10|11|117|12|121|122|123|124|125|126|127|128|129|13|130|14|167|168|169|170|171|210|213|214|217|218|219|220|221|222|223|31|32|33|34|35|43|79|81|82|83|84|85|86|	I	35|38|41|43|44|81|84|85|	C	102|103|104|140|155|156|157|158|159|160|166|174|175|176|177|178|179|180|181|182|183|184|185|186|187|188|191|192|195|60|61|62|64|65|67|68|69|72|76|
YJL088W	1fb5	A
YHR029C	1ym5	A
YPL091W	2hqm	A
YOL112W	3qyb	A
YIL153W	2ixo	A
YIR029W	1o59	A
YHR074W	3ilv	A
YKL078W	2xau	A
YPL053C	1s4n	A
YDR009W	2aj4	A
YLR351C	1f89	A
YOL094C	1sxj	B	D	301|302|303|	C	10|114|115|117|118|12|120|13|145|16|201|203|204|207|208|210|211|214|215|227|228|229|230|243|244|245|246|249|250|253|257|258|259|260|261|262|264|265|298|300|301|303|305|306|307|308|310|311|314|315|317|318|321|51|56|7|77|79|8|80|81|82|83|84|9|	A	105|106|108|122|125|126|128|129|130|132|133|135|136|139|145|146|147|148|149|152|153|155|156|157|158|159|160|161|162|163|164|165|167|168|199|268|271|275|276|28|281|282|283|285|286|287|289|29|290|293|294|296|297|300|301|32|35|36|38|39|41|43|44|48|49|50|86|90|91|94|
YHR018C	1auw	A
YDR408C	3tqr	A
YOR046C	3pew	A
YLR396C	4bx8	A
YGR195W	4ifd	B	E	125|127|129|130|31|32|34|35|41|46|48|50|52|54|77|79|80|81|82|83|84|86|90|92|93|	A	102|103|105|106|107|109|110|111|113|155|156|190|193|194|195|196|197|198|199|200|201|202|203|204|205|206|207|208|210|211|214|218|95|96|98|99|	J	1|10|11|12|13|130|132|14|15|16|167|168|169|17|170|175|177|18|19|2|204|206|208|21|22|23|24|26|3|4|43|45|46|48|5|7|8|84|85|9|	H	113|116|117|118|119|120|129|148|149|150|151|152|153|154|155|156|157|225|229|232|233|235|236|237|239|240|28|30|31|32|33|36|37|41|43|50|55|56|57|58|62|65|
YPL211W	1t5y	A
YEL021W	1dqw	A
YGL104C	4pyp	A
YHR210C	1yga	A
YBR237W	4ljy	A
YPR066W	1yov	B	A	110|111|113|114|115|116|184|185|186|213|216|217|220|221|222|223|224|227|254|271|272|273|274|278|279|280|282|283|286|288|289|290|291|292|293|294|297|298|301|302|304|305|306|309|315|316|318|322|324|325|326|327|328|329|330|331|332|334|62|65|66|69|70|85|86|88|89|90|92|93|94|95|96|
YOR213C	3qrl	A
YGL224C	3opx	A
YDR397C	1jfi	B	C	155|159|164|213|215|218|219|221|222|223|225|226|228|229|230|
YKL213C	3l3f	X
YNL220W	1iwe	A
YDL182W	3ivs	A
YHR098C	3eh2	A
YDL135C	4f38	B	A	110|122|124|125|127|139|140|141|142|144|145|146|147|148|149|150|161|162|163|164|166|184|185|25|26|27|28|30|31|32|33|38|41|42|45|46|47|48|50|51|52|54|55|
YLR144C	4k35	A
YKR059W	2hyi	C
YPR058W	4c9g	A
YER023W	2rcy	A
YPL268W	1qas	A
YDR399W	2xbu	A
YKR084C	3p26	A
YBR021W	2jln	A
YGR255C	4n9x	A
YDL051W	1zh5	A
YOR236W	3cse	A
YPR118W	1w2w	A
YNR038W	1hv8	A
YJR016C	2gp4	A
YDL100C	4pwx	A
YNL020C	4bfm	A
YKL117W	2cg9	X
YDR062W	3a2b	A
YOR071C	2jln	A
YGL027C	4j5t	A
YJR076C	3t5d	A
YHR190W	3asx	A
YKL157W	4kx7	A
YBR003W	3aq0	A
YLR274W	4fdg	B
YPL149W	2dyo	A
YHR075C	3c5w	P	C	155|156|157|181|182|183|186|187|189|190|193|194|197|198|201|220|222|291|298|301|302|315|316|321|323|324|325|326|327|328|331|332|334|335|336|337|338|339|340|341|342|343|345|347|348|349|369|370|84|85|87|
YPR082C	1qgv	A
YHR019C	2xgt	A
YJR110W	1zsq	A
YPL101W	4a8j	A
YBR127C	3tgw	A
YAL061W	4ej6	A
YHR176W	2gv8	A
YGR163W	3r7w	B	A	226|229|230|233|234|237|238|240|241|242|244|245|268|269|270|271|272|273|274|275|276|277|279|281|295|297|304|307|36|
YDR497C	4lds	A
YFL053W	1un9	A
YDR368W	4gac	A
YDL164C	1x9n	A
YKL140W	1k8q	A
YPR110C	4c2m	C	N	228|252|253|269|271|272|273|274|299|301|45|46|51|53|	J	100|103|104|105|142|153|154|157|161|163|188|189|190|191|192|193|194|195|196|197|198|199|200|217|218|220|222|223|224|303|305|51|89|91|92|93|	H	290|	B	103|151|153|197|213|214|215|216|217|220|222|224|226|227|228|229|231|273|274|275|276|277|278|281|293|295|298|61|62|65|68|69|72|73|91|92|93|94|95|96|99|
YAL058W	3rg0	A
YKL013C	1k8k	F	C	121|123|124|125|126|127|128|129|17|18|21|22|23|24|25|26|27|28|29|30|31|32|34|43|45|46|48|66|67|	G	10|11|14|15|17|18|19|21|29|3|4|42|44|45|47|48|49|50|51|52|53|54|55|56|57|6|63|65|7|8|	B	100|102|104|105|106|107|117|119|122|29|30|31|32|33|35|36|39|40|41|98|99|	D	100|101|102|103|124|125|126|127|130|131|134|137|138|141|142|144|145|148|149|152|153|154|156|157|158|159|160|161|162|163|164|165|81|82|85|86|88|89|90|92|93|94|97|
YHR037W	4oe6	A
YIL076W	3mv2	B
YMR310C	1k3r	A
YGR054W	3wj9	A
YDR424C	4ds1	A
YNL223W	2d1i	A
YOR341W	4c2m	A	F	1033|1034|1035|1036|1039|1043|1056|1059|1079|1080|1081|1084|1085|1088|1089|1128|1130|1131|1175|1176|1180|1181|1182|1183|1184|1646|1650|1651|1652|1653|1654|1655|1656|1657|1658|1659|3|4|509|510|511|512|513|514|515|518|572|573|574|576|582|584|597|604|640|641|642|644|645|646|648|649|650|655|	B	1|10|1000|1002|1003|1004|1006|1007|1008|1009|1010|1011|1012|1014|1021|1024|1025|1028|11|1183|1184|1187|1188|1191|12|1274|1288|13|1332|1335|1336|1339|1342|1343|1344|1345|1346|1347|1348|1362|1363|1364|1365|1366|1367|1368|1369|1370|1371|1372|1374|1377|1378|1380|1381|1382|1383|1384|1385|1390|14|1481|1482|1483|1484|1486|1487|15|16|1610|1614|1618|1619|1622|1623|1626|1631|1637|1641|1642|1643|1644|1645|1…	H	682|683|684|686|689|716|717|718|719|720|721|722|723|724|725|726|727|729|730|758|759|760|761|762|763|764|765|766|768|770|772|775|776|777|778|914|919|920|921|922|	E	1035|1037|1039|1042|1043|1044|1045|1046|1047|1048|1049|1051|1052|1053|1060|1101|1105|1113|1114|1115|1116|1117|1118|1120|1121|1122|1124|1125|1126|1127|1128|1137|1138|1139|1241|128|130|131|134|138|1516|1527|1530|1531|1533|1537|1538|1539|1540|1541|1542|1543|1549|1550|1551|1552|1553|1554|1555|1556|1557|1559|1560|1561|1564|1578|1579|1580|1583|1587|1590|1591|1592|1593|1594|201|202|203|206|207|208|209|2…
YGR094W	1gax	A
YGR109C	2jgz	B	A	168|169|170|171|173|174|175|177|178|181|185|219|221|253|254|257|258|259|260|261|263|264|265|266|279|283|286|287|290|291|294|295|296|297|298|304|307|311|
YJR103W	3nva	A
YHR028C	1orv	A
YBR265W	3guy	A
YLR343W	2w61	A
YER133W	1u32	A
YOL021C	4ifd	J	A	746|747|748|749|820|822|825|866|867|869|872|874|	B	11|118|119|122|123|126|129|13|133|147|149|15|152|17|19|21|26|33|34|35|36|37|38|39|40|42|44|45|46|48|580|60|61|62|63|64|68|866|869|872|875|876|	C	268|271|274|293|294|368|371|372|374|375|376|378|820|874|875|878|882|	E	160|165|166|170|21|22|23|24|25|260|262|263|265|266|269|27|270|29|30|31|32|34|36|365|366|367|370|
YER020W	3onw	A
YER162C	2qsf	A
YDL190C	3m62	A
YBR020W	3v5r	A
YKL212W	3lwt	X
YNL265C	3ggy	A
YER037W	3nuq	A
YER057C	3quw	A
YJL111W	4b2t	H
YCR014C	3uxo	A
YGL184C	1ibj	A
YLR085C	1yag	A
YMR058W	1zpu	A
YDR061W	4fin	A
YKL114C	1qtw	A
YBR002C	4h8e	A
YKL154W	2ged	A
YKR003W	4b2z	A
YDR158W	3hsk	A
YPL004C	3plt	A
YOR164C	4pwx	E
YKR061W	1s4n	A
YLR429W	2aq5	A
YOR265W	1qsd	A
YDR050C	4ff7	A
YGR061C	4lgy	A
YNL312W	4gnx	B	C	109|123|131|133|148|149|150|151|154|155|157|158|161|164|165|167|168|169|46|47|48|49|50|77|79|
YGL120C	2xau	A
YIR038C	4hz4	A
YDL134C	2ie4	C	A	106|107|108|109|11|110|277|279|280|281|285|286|287|289|290|49|51|52|53|67|69|70|71|72|73|74|76|77|78|79|8|
YEL071W	3pm9	A
YKL132C	1o5z	A
YHR171W	3rui	A	B	333|334|335|367|436|437|438|439|440|443|461|462|463|464|465|466|467|468|486|488|489|490|491|492|493|495|496|497|500|501|507|508|509|510|511|548|550|552|554|555|559|561|562|563|564|566|567|599|607|608|610|611|612|614|617|618|619|620|
YKL189W	1upk	A
YJL124C	4m75	A	C	161|162|163|164|165|167|	F	168|	B	106|107|109|110|112|113|114|115|116|119|120|123|146|164|34|36|38|39|40|41|42|45|46|48|49|52|55|57|59|65|73|74|75|85|87|89|90|	D	155|158|159|160|161|162|163|165|
YKL094W	3hju	A
YDR261C	1cz1	A
YIR002C	1wp9	A
YGL213C	1s4u	X
YGR052W	3daj	A
YBL080C	3al0	B	A	146|148|24|273|275|276|277|278|280|281|282|283|40|41|43|44|45|46|47|48|49|50|51|52|76|79|81|83|84|85|87|88|89|90|91|97|
YGR205W	1odf	A
YJR017C	1yw5	A
YHR057C	4frv	A
YJL060W	3b46	A
YDL205C	3ecr	A
YML080W	3b0v	C
YLR291C	3vm6	A
YKL210W	4ii2	A	C	1002|1004|1005|1007|199|543|583|584|585|586|589|590|591|592|593|596|597|598|642|643|645|646|684|685|687|688|689|690|693|694|695|696|697|701|706|762|763|915|943|944|946|948|949|950|951|955|956|957|961|965|977|979|992|993|994|
YOL103W	4lds	A
YDR190C	2c9o	A
YML070W	1un9	A
YGR108W	2jgz	B	A	168|169|170|171|173|174|175|177|178|181|185|219|221|253|254|257|258|259|260|261|263|264|265|266|279|283|286|287|290|291|294|295|296|297|298|304|307|311|
YGR207C	1efp	B
YOR004W	4mj7	A
YDR212W	4b2t	A
YIL155C	3da1	A
YJR099W	1cmx	A
YPL157W	3gdh	A
YDR280W	4ifd	A	C	121|127|128|129|130|172|173|174|72|73|	H	205|207|208|210|211|212|213|	J	119|121|122|185|187|188|189|190|191|241|242|243|244|269|	D	135|137|139|141|142|143|144|2|225|3|41|42|43|46|48|53|55|57|59|60|61|80|82|83|84|85|86|87|88|89|90|91|92|93|
YDR418W	2otj	I
YGR028W	3d8b	A
YMR222C	1ycd	A
YIL075C	4ady	A
YHR038W	1dd5	A
YIL020C	2agk	A
YNR074C	3lb8	A
YOR099W	1s4n	A
YFR010W	1vjv	A
YNL222W	3o2s	B
YDR506C	1zpu	A
YGR037C	2fdq	A
YLR304C	1b0m	A
YBL039C	3nva	A
YOR362C	3oeu	F
YDL022W	4fgw	A
YHR096C	4ja3	A
YGR271W	4bgd	A
YMR208W	2r3v	A
YNL088W	4fm9	A
YOR001W	2hbj	A
YNL200C	1jzt	A
YDR111C	3ihj	A
YDR510W	3qht	A
YPL119C	2i4i	A
YPR010C	4c2m	B	O	1047|1049|1050|1051|1052|1053|1054|1055|1056|1057|1059|1060|1061|1065|1070|866|	J	1005|1011|1028|1029|1030|15|16|178|18|181|182|183|184|185|186|187|188|19|21|22|25|26|28|728|730|731|732|733|734|735|743|745|746|747|748|749|751|763|764|766|769|770|772|790|793|796|797|798|799|933|941|942|943|944|946|970|972|973|974|975|976|	C	1001|1004|1005|1006|1007|1008|1012|1014|1016|1017|1018|1019|1020|1021|1025|26|27|743|745|791|792|794|795|796|797|800|802|804|849|881|883|906|908|933|934|935|938|939|940|942|944|998|	I	278|282|283|284|285|286|289|297|300|301|303|304|305|307|310|311|314|315|321|386|387|535|536|634|711|713|714|716|717|785|922|924|956|957|958|
YMR137C	4b87	A
YDR164C	4cca	A
YJR069C	4f95	A
YOR258W	3spd	A
YLR210W	2jgz	B	A	169|170|171|173|174|175|177|178|181|185|219|221|253|254|257|258|259|260|261|263|264|265|266|279|283|286|287|290|291|294|295|296|297|298|304|307|311|
YPL096W	3esw	A
YER175C	3g5t	A
YER105C	4mhc	A
YPL078C	2cly	A	B	151|152|154|155|156|158|159|162|
YLL011W	2ymu	A
YGL130W	3kyh	C
YLR417W	1w7p	D	C	540|541|542|543|545|546|547|548|549|550|555|557|558|559|560|561|562|563|564|	A	399|404|437|438|439|441|442|445|446|450|453|454|455|456|457|458|459|460|461|479|482|483|485|511|529|533|534|537|549|550|551|553|554|
YKR048C	2z2r	A
YOR194C	1rm1	C	B	10|12|13|14|16|17|20|21|231|232|24|25|28|3|30|34|37|38|41|42|45|46|49|5|51|8|9|	A	228|229|230|231|232|
YPL003W	2nvu	A
YPR067W	1r94	A
YML092C	4hrc	A
YDR257C	3qxy	A
YJR074W	1eq6	A
YPR127W	3uyi	A
YIR028W	2jln	A
YHR163W	1y89	A
YBR167C	3iab	B	A	130|132|133|134|136|41|69|70|72|73|76|77|79|80|81|83|84|85|90|91|92|93|94|95|96|
YBR241C	4pyp	A
YPL196W	4acj	A
YOR005C	3w1b	A
YNL168C	1nkq	A
YDR364C	2g99	A
YDR099W	3ubw	A
YBR121C	2pmf	A
YMR015C	2ve3	A
YJL125C	1o54	A
YDL166C	1rkb	A
YNL064C	1nlt	A
YOR110W	2yn0	A
YDR004W	2zjb	A
YMR312W	4a8j	C
YNL007C	4j80	A
YHR204W	1nxc	A
YDR536W	4lds	A
YBR252W	3f4f	A
YGR116W	3psf	A
YNL281W	1usv	B
YNR035C	1k8k	D	A	1|10|117|13|147|168|170|171|174|2|245|248|249|252|253|254|256|257|259|260|261|263|264|265|266|267|32|33|34|35|36|37|38|39|4|40|41|42|5|6|60|62|7|8|9|	F	171|173|176|177|179|180|181|184|185|187|188|191|192|195|196|198|2|225|239|243|244|246|247|250|251|254|257|258|259|261|262|263|265|266|267|269|270|273|274|276|277|278|279|280|281|282|3|	C	282|
YDR019C	1wsr	A
YJL085W	2b7m	A
YDL209C	3u1l	A
YLL058W	4l0o	H
YGL246C	3fqd	B	A	158|159|160|161|162|163|164|167|168|204|205|206|209|231|236|287|288|45|46|47|
YBR089C-A	1qrv	A
YDR045C	3qt1	I	B	10|11|12|13|14|15|30|31|4|6|	A	15|17|18|23|24|25|30|
YHR092C	4ja3	A
YPL232W	1fio	A
YGL043W	1y1v	S	A	240|241|244|245|248|249|251|252|253|254|255|256|257|258|259|260|261|262|263|264|265|266|267|268|269|270|273|275|277|281|282|283|284|285|286|287|288|289|290|291|293|295|296|304|305|306|307|308|309|
YOR185C	3m1i	A	B	11|13|156|159|160|161|171|173|175|178|179|180|181|182|183|184|185|186|187|188|199|200|202|203|205|206|207|208|209|210|211|212|213|214|215|217|31|32|33|34|35|36|37|38|40|52|53|54|55|56|57|58|59|60|61|	C	101|102|104|105|108|112|113|115|116|126|131|132|134|135|138|139|14|141|142|143|144|145|146|147|148|149|150|155|157|158|160|165|169|174|208|209|210|214|215|45|46|47|48|49|64|66|72|73|76|77|78|79|80|81|83|84|95|96|97|98|
YPL214C	3nm1	A
YGR029W	4e0i	A
YOR334W	3rkg	A
YOL064C	1k9y	A
YBL023C	4fdg	B
YGL078C	2i4i	A
YDR435C	2ob1	A
YOR253W	2ob0	A
YEL039C	1yea	A
YDR258C	3pxi	A
YAR007C	4gnx	C	B	266|453|474|476|478|530|531|532|533|534|535|572|573|575|576|577|578|608|609|611|612|615|616|618|619|
YGR010W	1kqn	A
YDR234W	4kp2	A
YGR218W	3gb8	A
YGR267C	1fb1	A
YGL091C	2ph1	A
YDL125C	3ksv	A
YPR006C	1dqu	A
YPL002C	1u5t	A	D	196|197|200|204|
YKL017C	4b3g	A
YLL029W	3ctz	A
YER017C	2ce7	A
YNL112W	2i4i	A
YLR027C	1yaa	A
YDL132W	1u6g	A	B	463|474|475|476|498|502|505|509|531|532|533|534|535|536|537|538|539|540|541|542|543|544|545|546|547|548|554|557|558|561|562|569|574|575|576|577|578|579|580|581|582|584|585|586|587|588|589|590|591|592|593|594|597|599|600|604|607|610|611|613|614|615|616|617|647|670|672|701|704|705|707|708|709|711|712|719|750|754|757|758|759|760|773|774|775|
YDL025C	4bfm	A
YLR293C	3m1i	A	B	11|13|156|159|160|161|171|173|175|178|179|180|181|182|183|184|185|186|187|188|199|200|202|203|205|206|207|208|209|210|211|212|213|214|215|217|31|32|33|34|35|36|37|38|40|52|53|54|55|56|57|58|59|60|61|	C	101|102|104|105|108|112|113|115|116|126|131|132|134|135|138|139|14|141|142|143|144|145|146|147|148|149|150|155|157|158|160|165|169|174|208|209|210|214|215|45|46|47|48|49|64|66|72|73|76|77|78|79|80|81|83|84|95|96|97|98|
YBR104W	4c9g	A
YBL091C	1b59	A
YKL021C	1p22	A
YPL048W	1nhy	A
YDR372C	3kn1	A
YKL145W	3h4m	A
YLR260W	3vzb	A
YNL063W	2b3t	A	B	100|130|183|185|186|187|191|193|197|198|199|202|206|207|62|67|68|69|75|76|78|79|89|90|92|93|94|96|97|
YKR001C	4bej	A
YJL006C	2i53	A
YIR034C	3ugk	A
YDR165W	2vdu	B
YFL018C	1dxl	A
YJR068W	1sxj	D	E	100|101|140|141|143|144|146|171|172|175|227|229|230|233|234|237|240|244|258|259|260|261|279|280|281|284|288|289|29|291|292|293|294|295|296|297|298|32|331|332|333|334|335|336|337|338|339|340|341|342|344|345|348|349|352|67|72|94|96|97|98|99|	B	174|175|	A	148|	C	107|111|133|148|151|152|154|155|156|158|159|161|162|165|172|173|174|175|178|179|182|183|184|185|186|187|188|190|193|222|225|301|302|305|306|309|310|312|316|317|319|320|323|324|326|327|330|331|334|335|42|44|48|51|52|55|56|57|59|60|66|
YJL139C	1s4n	A
YDL178W	3pm9	A
YDL207W	3peu	B
YMR038C	1jk9	B	A	103|105|135|136|137|138|139|140|186|187|188|214|215|216|217|218|219|223|224|225|226|227|228|229|230|231|232|69|70|71|77|81|83|85|87|
YNL025C	3rgf	B	A	1|101|102|13|130|134|136|137|138|139|140|141|143|144|147|148|149|150|151|153|2|3|4|7|72|76|79|8|80|81|82|85|9|93|96|97|98|99|
YNR029C	1nij	A
YGR091W	3siu	B
YHR001W	4b2z	A
YDR477W	3h4j	B
YBR199W	1s4n	A
YML121W	3r7w	A	B	167|203|204|238|239|242|245|246|249|252|253|256|257|258|259|260|261|262|263|264|265|266|267|268|269|270|271|272|273|275|277|285|287|295|296|
YNL134C	3b6z	A
YPL135W	3lvl	A
YHL014C	1ni3	A
YOR128C	3k5h	A
YFL036W	1aro	P
YJR133W	2xbu	A
YIL051C	3quw	A
YKL058W	1rm1	B	A	112|66|67|68|69|70|71|72|73|74|76|79|	C	10|106|107|108|109|110|111|112|113|114|115|116|117|118|119|12|13|14|15|18|19|21|22|23|25|26|31|32|33|36|39|40|43|44|46|47|48|49|50|51|52|53|55|56|57|58|59|60|61|62|63|64|65|66|67|68|69|7|71|74|76|78|79|80|85|87|9|
YNR043W	1fi4	A
YBL022C	3m6a	A
YOR095C	1xtz	A
YEL038W	2g80	A
YLL026W	4ciu	A
YOR351C	2wei	A
YHR012W	1w24	A
YIL022W	3qk9	A
YHR202W	3c9f	A
YLR285W	3bzb	A
YPL195W	1w63	A	M	18|19|20|21|24|	B	15|16|18|	S	11|115|117|12|120|121|124|127|128|129|15|152|155|156|159|160|163|166|167|187|188|189|192|193|196|20|242|243|244|247|248|251|254|255|258|284|286|287|288|290|291|294|316|322|323|324|326|327|330|334|357|358|359|360|361|364|51|54|55|57|58|59|60|61|63|7|78|79|8|80|83|84|87|90|91|92|93|94|95|
YBR025C	1ni3	A
YER016W	2r8u	A
YGR286C	1r30	A
YDL131W	3ivs	A
YMR277W	3ef1	A
YMR095C	2ywd	A
YGL125W	3apt	A
YDL033C	2hma	A
YMR239C	4oog	C
YLR028C	1p4r	A
YER136W	2bcg	G	Y	10|100|103|105|106|107|109|110|111|112|226|227|233|236|237|241|244|245|247|248|251|252|253|254|255|256|257|258|259|282|42|43|44|444|445|6|7|78|81|89|96|99|
YOR217W	1sxj	A	B	295|296|297|298|300|355|359|360|364|376|378|379|380|381|382|424|425|427|428|430|432|433|454|456|511|513|515|516|519|520|522|523|525|526|527|528|529|539|542|543|546|547|550|551|564|566|569|573|574|575|576|577|578|579|582|583|584|585|586|587|605|616|619|620|623|626|627|630|632|635|637|638|639|640|641|642|643|646|647|650|651|654|655|	E	464|589|590|593|594|596|597|598|609|610|611|612|614|615|616|618|619|621|622|623|625|626|628|629|632|668|669|672|675|676|679|680|683|684|687|688|690|691|692|693|	C	635|636|637|638|639|	D	635|636|
YBL035C	3flo	A
YCR057C	2ymu	A
YLR060W	3l4g	B
YPR047W	3cmq	A
YDR044W	1tk1	A
YKR080W	1edz	A
YJR032W	1ihg	A
YIR037W	3cmi	A
YDR071C	1b6b	A
YJL101C	3ig5	A
YDR353W	3d8x	A
YOL080C	1wlj	A
YPR167C	2oq2	A
YML087C	2eix	A
YBR010W	4kud	A
YGR208W	3p96	A
YHR042W	2bpo	A
YOR190W	1h4p	A
YLR303W	2ctz	A
YOR319W	4f02	A
YBL074C	4ili	A
YGR264C	1rqg	A
YPR178W	1a0r	B
YDL208W	2ozb	A
YDR339C	4mj7	A
YFL037W	3ryc	B
YNL111C	1eue	A
YPR086W	4bbr	M	A	100|101|102|103|105|106|107|109|110|112|113|114|116|117|119|155|22|26|35|36|37|40|42|44|46|47|48|49|50|51|54|55|57|59|62|63|66|67|70|71|72|73|74|75|76|78|79|80|81|82|83|84|85|86|89|90|91|92|93|94|95|96|97|98|99|
YPL117C	2dho	A
YDR371W	1d2k	A
YDR308C	1yke	B
YJL072C	2eho	C	A	11|12|135|146|147|148|150|153|154|160|161|164|165|169|171|21|23|24|25|27|28|29|30|31|47|48|5|51|52|55|57|8|9|91|
YOR112W	3vwa	A
YFL017C	1i1d	A
YDL168W	4dl9	A
YKL144C	2ckz	B	A	1|101|102|103|104|145|153|2|28|3|31|32|33|34|35|36|37|39|4|40|41|42|44|46|47|48|49|5|52|6|7|71|73|75|78|8|80|86|88|9|
YGR173W	4a9a	A
YBR234C	1k8k	C	B	74|96|97|	F	10|100|116|118|142|143|144|146|162|163|164|204|206|222|245|246|248|263|265|28|319|320|321|326|327|328|350|351|52|54|72|73|74|8|9|96|97|98|	G	117|118|138|142|143|162|163|164|165|197|200|201|203|204|222|223|224|225|241|242|243|244|245|246|264|	D	8|
YPR088C	2v3c	C
YHR072W	1w6k	A
YNL253W	2co0	A
YCL035C	3c1r	A
YGL221C	2fyw	A
YNL290W	1sxj	C	D	117|118|12|120|121|123|13|14|148|149|15|16|17|18|185|20|204|206|207|210|211|213|214|217|218|219|221|234|235|236|237|255|256|257|260|268|269|270|271|273|275|276|302|305|306|309|310|311|312|313|314|315|316|317|318|319|321|322|325|326|328|329|332|55|60|64|81|83|84|85|86|87|88|89|	A	120|121|122|123|124|125|151|152|153|154|155|158|	E	312|313|	B	111|125|128|129|131|132|133|135|136|138|139|142|149|151|154|155|156|158|159|160|161|162|163|165|167|168|202|278|279|282|283|286|288|289|290|293|296|297|298|300|301|303|304|305|307|308|311|312|40|43|44|45|46|47|52|90|94|98|
YGR123C	3icf	A
YMR314W	4g4s	F	M	61|65|66|67|68|82|86|89|90|93|96|97|	N	100|101|102|104|106|110|114|138|139|140|97|98|99|	E	1|115|119|124|125|126|127|128|129|21|24|25|27|28|3|30|31|4|51|52|53|54|55|56|57|58|60|61|7|77|78|79|8|82|83|86|90|	P	1|120|14|148|149|15|150|152|154|16|17|18|19|2|20|22|23|26|27|3|30|5|6|
YAL021C	4b8c	D
YBR298C	4lds	A
YGR090W	4m5d	A	B	1104|1105|1106|1136|1137|1138|1139|1140|1141|1143|1144|1145|1147|1148|1149|1151|1152|1153|1155|1156|1157|1158|1159|1196|1197|1198|1199|1201|1202|1203|1204|1205|1206|1207|1208|1209|1210|1211|1212|1215|1217|1218|1220|1221|1222|1224|1225|1226|1227|1228|1230|1231|1232|1233|1234|1236|793|794|795|796|797|798|801|802|804|805|808|811|824|825|826|827|829|833|834|835|836|838|862|863|865|866|869|870|874|877…
YFR028C	1ohc	A
YIL034C	3aa0	B	A	103|104|106|107|11|110|111|112|113|12|13|136|14|144|145|146|147|148|15|16|17|175|177|179|18|181|182|183|184|185|186|187|188|189|19|190|191|192|193|194|195|20|205|206|208|210|211|214|215|218|219|221|222|225|227|228|229|23|231|232|233|235|236|237|239|24|240|241|242|243|244|27|28|30|31|32|33|35|4|5|8|9|99|
YIL043C	2eix	A
YKL071W	1sny	A
YDR292C	3b9q	A
YAL036C	4a9a	A
YML120C	4g9k	A
YHR106W	3d8x	A
YBL036C	1ct5	A
YNL229C	1hqo	A
YMR238W	4bok	A
YDL030W	4dgw	A	B	11|112|113|115|116|117|119|12|120|121|123|124|125|126|127|129|131|132|133|134|136|137|15|18|19|2|21|22|23|249|25|250|251|252|253|255|26|32|33|35|36|375|377|39|4|43|46|49|5|53|59|60|61|62|64|7|79|8|80|83|86|87|90|93|94|97|
YPL218W	1m2o	B
YDR047W	3gw3	A
YOR201C	1gz0	A
YMR180C	1d8h	A
YGL163C	1z3i	X
YKL216W	1dor	A
YOR209C	1vlp	A
YPL252C	2wlb	A
YOR126C	3mil	A
YJL046W	2e5a	A
YJL026W	1jk0	A	B	100|101|104|107|109|111|142|143|145|149|153|157|166|167|170|171|173|174|177|178|180|181|184|185|187|188|197|198|201|202|205|84|86|87|88|89|90|97|
YDR272W	1qh3	A
YGR289C	4pyp	A
YNL318C	4pyp	A
YOR160W	4c0p	A
YBR006W	3jz4	A
YDR502C	2p02	A
YER171W	2vsf	A
YDL047W	3p71	C
YDR101C	2q8k	A
YDR341C	1bs2	A
YDL090C	1jcq	B	A	100|103|104|107|122|125|126|128|129|132|142|144|145|146|147|149|152|194|195|196|197|198|199|200|202|234|235|236|241|242|243|244|245|246|248|251|269|271|272|274|275|276|278|279|280|281|282|283|286|289|291|292|293|294|315|329|330|331|334|40|42|43|44|45|85|86|87|88|89|90|91|93|94|95|97|98|99|
YMR061W	4e85	A
YDL145C	3mkq	A
YKL127W	1c47	A
YNL061W	1ixk	A
YHR209W	3g5t	A
YKL067W	3b54	A
YPR135W	4c8h	A
YPL175W	2jjm	A
YJL166W	2ibz	G	A	13|14|15|16|18|19|20|21|22|23|24|25|26|27|28|29|30|31|32|33|
YLR423C	4hpq	C
YJL200C	1b0m	A
YJL102W	1fnm	A
YKR056W	2jjq	A
YKL150W	2eix	A
YOR173W	1xml	B
YCR098C	4j05	A
YDR243C	2db3	A
YLR172C	3i4t	A
YGR209C	2fa4	A
YIR008C	4lim	A
YLR240W	3ls8	A
YLR195C	1iic	A
YML123C	4j05	A
YLR239C	1w66	A
YOR275C	2xs1	A
YJR024C	4m6r	A
YBR242W	4dmb	A
YNL029C	1s4n	A
YHR166C	3zn3	A
YJR131W	1dl2	A
YDR338C	3mkt	A
YGL097W	1a12	A
YMR308C	3w3u	A
YMR183C	1fio	A
YGR024C	3wbz	A
YOR259C	3h4m	A
YEL036C	3zf8	A
YDR400W	3g5i	A
YJR104C	1f1g	A
YIL162W	4eqv	A
YHR129C	4efh	A
YML130C	3m31	A
YMR315W	1zh8	A
YLR328W	1kqn	A
YDR481C	3e2d	A
YER014W	3nks	A
YER172C	4f92	B
YCR035C	4ifd	C	J	251|252|253|254|255|256|257|258|262|263|265|267|270|272|	I	10|12|13|138|14|140|15|16|17|18|20|21|22|24|25|26|27|28|29|303|305|306|33|337|341|	F	131|132|133|135|137|138|139|140|141|142|143|144|146|149|152|153|156|177|211|212|214|216|218|220|221|222|223|244|247|273|274|275|276|277|278|58|59|61|62|68|69|70|71|72|73|74|75|81|84|86|88|90|92|93|94|95|96|97|	G	303|305|
YBR058C	3ihp	A	C	335|336|426|427|432|433|434|435|437|438|441|445|449|467|469|478|480|482|483|484|485|486|488|490|541|542|543|544|545|546|548|553|556|558|560|572|574|575|576|577|578|581|582|583|584|586|614|615|616|617|676|677|678|723|724|729|730|733|734|736|737|738|741|786|791|792|793|794|796|826|
YEL058W	2dka	A
YBR061C	2nyu	A
YOR145C	2e3u	A
YFL034C-B	1pi1	A
YPR025C	1jkw	A
YBR087W	1sxj	E	A	141|274|275|276|279|280|283|284|287|288|290|291|292|293|294|295|328|331|333|334|335|336|337|339|340|341|343|344|347|348|350|351|354|50|6|67|86|88|9|95|97|99|	C	148|334|	D	106|107|110|111|114|148|149|152|153|155|156|157|159|160|172|173|174|175|176|179|180|182|183|184|186|187|189|191|192|193|194|195|227|228|25|28|300|301|304|305|308|309|31|311|315|318|319|322|323|325|326|327|329|330|333|334|37|42|43|44|
YHR107C	3t5d	A
YMR237W	4in3	B
YEL029C	1lhp	A
YMR228W	1i4w	A
YGL245W	2rd2	A
YCR051W	4hb5	A
YGR006W	1dvk	A
YDL119C	4c9g	A
YLR289W	2ywe	A
YBL091C-A	3ikk	A
YJR065C	1k8k	A	D	100|101|102|103|104|105|106|107|108|125|128|129|131|132|133|134|135|21|22|23|24|25|28|29|397|401|52|53|54|55|57|58|59|6|60|65|86|87|90|91|94|95|98|99|	E	203|206|207|209|210|211|212|237|238|239|240|242|243|246|270|272|273|277|284|286|287|290|293|295|	F	121|124|125|128|132|400|405|409|52|53|54|55|57|58|	B	117|120|121|123|124|181|182|184|185|186|187|188|189|306|308|310|406|409|410|
YPL010W	3tjz	C
YHR058C	4h63	F	H	106|107|109|111|112|114|116|118|119|120|121|122|123|124|125|126|127|128|129|130|131|132|133|134|135|136|137|138|139|140|143|144|146|147|155|157|81|82|83|84|86|87|88|90|
YML085C	4drx	A	B	100|101|102|105|11|175|176|178|179|180|181|182|184|210|214|220|221|224|394|397|398|401|402|403|404|406|407|411|71|72|96|97|98|
YDR242W	4hbp	A
YLR175W	3u28	A
YBL056W	2i0o	A
YML067C	3zlc	A
YER003C	1pmi	A
YDR173C	2iew	A
YKR017C	4kbl	A
YBR072W	3w1z	A
YBL076C	1ile	A
YMR113W	1o5z	A
YMR297W	1wpx	A	B	105|106|107|108|110|111|146|147|178|188|216|220|229|230|231|234|235|237|238|239|241|242|245|246|249|250|255|256|262|266|267|268|27|296|299|300|301|303|304|305|307|308|309|312|340|341|53|56|
YKR068C	3cue	D
YPR032W	2oaj	A
YJR047C	3er0	A
YAL016W	1b3u	A
YOR070C	1fkm	A
YKL080W	1u7l	A
YPL152W	2ixn	A
YBL099W	3oaa	A
YKL186C	1of5	B
YBL078C	3rui	B	A	110|112|113|114|115|116|28|37|38|39|46|49|50|51|52|54|55|56|58|59|60|61|62|63|65|66|67|72|73|74|75|76|77|79|82|83|84|85|86|87|88|
YPL029W	3rc3	A
YGL196W	3anu	A
YKL126W	3iw4	A
YLR209C	1fxu	A
YPL061W	4fr8	A
YLR370C	1k8k	E	A	147|158|159|160|162|163|165|166|2|4|47|48|50|51|54|55|56|57|
YDR454C	1gky	A
YOL093W	4jwj	A
YIL070C	3qv0	A
YJR105W	1bx4	A
YOL140W	2e54	A
YML131W	4b7c	A
YJL092W	1pjr	A
YBR256C	1kzl	A
YKL002W	3frt	A
YLR345W	2bif	A
YJL081C	3qb0	A
YMR318C	1piw	A
YGR181W	3cjh	A
YDR135C	4f4c	A
YAR003W	4cy3	A
YER148W	1rm1	A	C	105|106|107|110|112|127|138|142|145|146|87|88|89|90|91|93|	B	105|107|83|86|87|90|91|92|93|94|95|97|
YGL242C	4hll	A
YDR013W	2q9q	C	A	141|142|143|	B	107|109|110|113|116|117|120|121|123|124|127|129|130|133|134|136|138|139|140|141|142|143|24|29|33|36|37|40|66|69|70|73|76|77|80|81|84|85|88|92|
YOL068C	2hjh	A
YOL133W	4a0k	B	A	19|20|21|22|23|24|25|26|27|28|29|30|31|32|33|34|35|36|37|
YPL001W	1bob	A
YER051W	2yu1	A
YJL024C	4hmy	S	A	1|101|102|104|105|106|107|108|109|111|112|115|116|119|12|120|121|122|123|124|125|126|127|128|129|13|130|134|135|137|14|15|16|17|18|19|20|21|22|23|24|25|28|29|42|45|46|47|48|49|50|51|56|73|74|75|76|77|78|79|81|82|83|85|86|	B	10|44|45|61|62|92|97|98|	M	10|11|37|40|41|42|43|45|46|61|66|
YKR076W	3ppu	A
YBL057C	1q7s	A
YBR073W	1z3i	X
YDR225W	1id3	C
YDR172W	1r5b	A
YPR033C	4g84	A
YLR129W	2ymu	A
YPR120C	4ii5	B	A	177|178|179|181|182|185|186|189|193|228|230|262|263|266|267|268|269|270|271|272|273|274|275|288|292|293|295|296|299|300|303|304|305|306|307|308|313|316|317|320|
YPR062W	1ox7	A
YBR026C	1h0k	A
YOR184W	3e77	A
YDL007W	3h4m	A
YDR385W	1n0u	A
YDL010W	3l4n	A
YPR024W	2ce7	A
YDL045C	2wsi	A
YLR163C	1hr7	B
YMR018W	1fch	A
YJL011C	2ckz	A	B	1|10|11|13|15|16|19|2|20|23|3|4|5|50|52|54|55|58|59|6|61|62|65|66|68|7|8|9|
YDL143W	4b2t	D
YBL079W	4mhc	A
YPL093W	2e87	A
YER086W	1tdj	A
YMR027W	3pt1	A
YKL125W	3tj1	A
YOR115C	2j3t	B	C	104|105|106|107|108|109|110|111|112|115|119|	A	122|126|14|17|18|21|23|36|40|43|44|47|48|51|76|77|
YDR267C	2hes	X
YLR286C	2uy2	A
YJL208C	3ism	A
YPL060W	3rkg	A
YMR145C	4g9k	A
YJR064W	4b2t	E
YGR223C	4exv	A
YDL085W	4g9k	A
YGL095C	1epu	A
YOR250C	2npi	A
YLR359W	4flc	A
YHR069C	4ifd	H	F	160|164|165|	B	100|101|102|103|118|125|130|131|132|133|14|15|17|179|311|52|54|56|57|58|59|72|73|74|83|84|85|87|99|	E	10|11|115|12|13|14|15|16|164|165|166|167|168|193|194|195|196|197|198|199|2|232|283|284|285|289|291|294|295|297|298|3|301|302|305|331|332|333|334|336|337|338|4|5|6|7|8|9|	A	58|74|75|76|77|79|81|
YIL142W	4b2t	B
YHR065C	2i4i	A
YHR005C	2xns	B
YKL192C	1x3o	A
YNL154C	2csn	A
YDL236W	1zjj	A
YFR009W	4fin	A
YBR139W	1wpx	A	B	105|106|107|108|110|111|146|147|178|188|216|220|229|230|231|234|235|237|238|239|241|242|245|246|249|250|255|256|262|266|267|268|296|299|300|301|303|304|305|307|308|309|312|340|341|53|56|
YBR115C	2vsq	A
YKL081W	1nhy	A
YNL262W	4m8o	A
YKR098C	3i3t	A
YNR011C	3kx2	B
YDR129C	1rt8	A
YML125C	2eix	A
YGL208W	2qlv	B	C	212|214|216|225|227|231|232|233|234|235|236|237|238|239|242|244|
YGR086C	3plt	A
YOL143C	1ejb	A
YGR031W	3bf8	A
YGR124W	1ct9	A
YOR035C	3opb	A
YNR027W	2yxt	A
YJR142W	3dup	A
YOR251C	3utn	X
YPR181C	3efo	A	B	172|174|180|181|182|183|184|185|186|187|188|189|190|192|203|246|251|252|
YBR092C	2gfi	A
YDR529C	2ibz	F	A	69|
YOR204W	2i4i	A
YDL006W	2p8e	A
YER123W	2csn	A
YDR483W	1s4n	A
YOR219C	1orv	A
YER061C	2c9h	A
YLR022C	1p9q	C
YOR246C	3rd5	A
YEL034W	3er0	A
YNR050C	1e5l	A
YCL017C	1p3w	B
YGR180C	1jk0	B	A	102|111|114|115|118|119|121|122|125|126|128|129|132|133|135|136|141|143|149|33|35|36|37|38|39|46|49|50|53|56|58|60|90|
YOL010W	3pqv	A
YGL048C	3h4m	A
YGL243W	1zy7	A
YCR053W	1kl7	A
YKL106W	1yaa	A
YPR029C	1w63	A	B	15|16|18|282|438|439|442|443|478|482|520|521|524|525|528|532|552|553|554|555|557|558|560|561|562|564|565|566|567|568|569|572|573|576|579|580|581|583|585|587|	M	18|19|20|21|24|398|399|402|403|406|410|431|432|434|435|436|589|	S	11|115|117|12|120|121|124|127|128|129|15|152|155|156|159|160|163|166|167|187|188|189|192|193|196|20|233|234|235|236|237|242|243|244|247|248|251|254|255|258|283|284|286|287|288|290|291|294|316|322|323|324|326|327|330|334|357|358|359|360|361|364|51|54|55|57|58|59|60|61|63|7|78|79|8|80|83|84|87|90|91|92|93|94|95|
YDR075W	4i5l	C	A	106|107|108|109|11|110|272|277|279|280|283|285|287|288|289|290|291|49|51|52|53|67|69|70|71|72|73|74|76|77|78|79|
YFL048C	2a6y	A
YBR014C	3l4n	A
YLR299W	2e0w	A
YHR187W	4a8j	B
YDL084W	1xtk	A
YCR073W-A	3ico	A
YMR120C	1p4r	A
YOR143C	1ig0	A
YER005W	3zx3	A
YGL116W	4aez	A	B	369|
YCR024C	1x54	A
YDR518W	2b5e	A
YGL136C	2nyu	A
YDL188C	4i5l	C	A	106|107|108|109|11|110|272|277|279|280|283|285|287|288|289|290|291|293|49|51|52|53|67|69|70|71|72|73|74|76|77|78|79|
YOR280C	1ycd	A
YGR007W	3elb	A
YNL315C	2p4f	A
YOR299W	4in3	B
YDR224C	4kud	D
YDL171C	1llw	A
YHR165C	3zef	B	A	1325|1327|1330|1333|1334|1336|1337|1340|1392|1393|1398|1400|1497|1500|1501|1521|1523|1524|1525|1535|1537|1538|1539|1540|1542|1543|1595|1596|1597|1598|1600|1602|1603|1604|1623|1625|1626|1627|1628|1629|1634|1636|1637|1640|1642|1643|1644|1646|1647|1649|1650|1651|1652|1656|1814|1818|1821|1855|1856|1858|1859|1860|1861|1862|1863|1864|1865|1866|1872|1875|1906|1907|1908|1910|1911|1922|1937|1938|1939|1942…
YIL109C	1pcx	A
YGR210C	1wxq	A
YDR362C	2j04	B	A	171|172|175|176|420|444|447|449|452|454|455|456|457|458|459|460|461|462|463|464|465|477|478|479|481|487|488|490|492|493|494|495|496|497|498|499|500|501|502|503|504|505|508|509|510|511|540|541|542|543|544|
YFL022C	3l4g	A
YJR007W	1q46	A
YGR211W	2qkd	A
YHR047C	4kx7	A
YDL140C	3h0g	A	K	362|364|365|373|374|375|467|469|470|471|472|475|549|550|553|554|557|558|562|563|564|565|566|661|664|665|	I	1150|1151|1152|1153|1154|1155|1156|1157|1158|1159|1160|1161|1164|1165|1166|1167|1193|1194|1199|1261|1263|1267|1270|1274|700|703|704|705|706|707|710|714|715|716|717|779|787|788|793|794|795|796|798|	H	542|543|544|545|546|568|569|570|571|572|573|574|575|577|579|581|582|595|597|601|603|604|605|606|607|608|612|614|615|617|618|619|620|621|744|745|746|972|975|977|979|	G	12|13|14|1439|1448|1449|1450|1451|1453|1456|1457|1459|15|17|502|
YDR304C	3ich	A
YDL219W	2okv	A
YGL194C	4a69	A
YKR024C	2i4i	A
YBR244W	3cmi	A
YOL142W	4ifd	G	A	116|117|118|150|151|152|153|154|155|157|201|202|204|205|208|209|233|234|63|75|77|87|90|91|	D	1|10|128|129|161|165|169|2|216|218|26|35|36|37|38|39|4|40|41|43|58|59|6|60|61|62|63|65|7|8|89|9|91|92|93|94|	I	125|127|128|129|130|131|133|26|28|29|30|32|81|82|83|96|	C	30|
YIL007C	3whj	A
YCL031C	4m5d	B	A	10|100|101|102|103|104|105|11|120|121|122|123|13|15|160|161|162|163|164|165|168|169|171|172|173|174|175|177|180|181|183|184|185|187|188|20|21|22|23|24|25|26|27|3|33|34|35|36|38|54|56|57|58|6|60|61|8|9|92|93|94|95|96|97|98|
YDR002W	3m1i	B	A	101|102|103|104|105|106|107|108|116|121|123|125|127|128|129|130|131|132|133|134|137|138|139|145|147|148|149|150|151|152|153|154|155|157|158|159|161|162|164|166|169|171|172|173|175|177|71|72|73|74|76|77|78|79|92|94|95|96|98|	C	110|112|130|150|151|152|153|88|90|
YHR068W	1rlz	A
YJR121W	1fx0	B	A	133|135|136|137|139|140|142|143|144|146|163|167|290|291|292|293|294|295|300|301|302|303|304|307|308|310|311|312|314|315|334|335|337|340|341|343|344|345|346|347|348|349|368|369|37|371|372|373|375|376|378|38|385|389|392|393|396|397|399|40|400|401|404|405|408|412|413|414|417|42|43|44|66|67|68|69|70|71|72|73|
YBR254C	1h3q	A
YKL193C	2omx	A
YNL102W	4fyd	A
YKL209C	4f4c	A
YIL010W	2a4v	A
YHR122W	3ux2	A
YDR390C	3kyc	B	A	143|144|307|308|31|310|34|346|347|35|374|377|378|38|383|384|385|386|387|388|389|39|392|393|396|397|399|400|401|403|404|409|412|414|416|418|420|421|422|424|425|426|427|428|429|431|54|55|57|58|59|61|62|64|65|79|82|83|84|85|	D	115|116|117|118|119|122|140|141|142|145|146|147|149|157|159|162|163|164|165|166|26|27|28|384|391|415|417|418|419|420|421|422|423|424|425|430|432|433|435|59|
YEL024W	1ezv	E	A	31|32|33|34|35|36|37|38|39|40|43|46|50|53|57|
YDR023W	3qo5	A
YGL240W	1gqp	A
YDR298C	2wss	S	C	11|12|13|14|184|
YOL059W	4fgw	A
YER036C	4fin	A
YNL238W	1ot5	A
YOR323C	1o20	A
YCR009C	2fic	A
YMR169C	1bi9	A
YPL228W	3kyh	A
YGR232W	1ixv	A
YEL046C	2fm1	A
YBL055C	3e2v	A
YPR035W	3fky	A
YLL018C	4j15	A
YPR019W	4fdg	B
YGL137W	2ynp	A
YCL009C	2f1f	A
YMR212C	4n5a	A
YBR093C	2gfi	A
YHR091C	1bs2	A
YMR089C	2ce7	A
YOR108W	3fig	A
YMR130W	3k1z	A
YHR179W	1bwl	A
YOR117W	3h4m	A
YNL049C	1pcx	A
YMR290C	3i5x	A
YDR305C	1fhi	A
YCL043C	2b5e	A
YJL035C	3dh1	A
YIR032C	2bdr	A
